# Supplementary material for: A quantitative metric of pioneer activity reveals that HNF4A has stronger in vivo pioneer activity than FOXA1
Source: Genome Biol. 2022 Oct 17;23:221. doi: 10.1186/s13059-022-02792-x (PMC9575205; doi:10.1186/s13059-022-02792-x)
Supplement: Supplementary file 2 — Additional file 2: Table S1. Dox50 values at TFBSs with hg19 coordinates. [file 13059_2022_2792_MOESM2_ESM.xlsx]

## Sheet: Sheet1
TF	chr	start	end	dox50	accessibility
FOXA1	chr16	2390748	2390997	0.0572946	ACCESSIBLE
FOXA1	chr16	3285260	3285439	0.101137	ACCESSIBLE
FOXA1	chr16	4509480	4509717	0.21528	ACCESSIBLE
FOXA1	chr16	8159504	8159710	0.195241	ACCESSIBLE
FOXA1	chr16	8957655	8958062	0.168949	ACCESSIBLE
FOXA1	chr16	12354531	12354984	0.248595	ACCESSIBLE
FOXA1	chr16	14013670	14013967	0.260595	ACCESSIBLE
FOXA1	chr16	14379655	14380049	0.0595732	ACCESSIBLE
FOXA1	chr16	14726592	14726777	0.0964501	ACCESSIBLE
FOXA1	chr16	15149931	15150084	0.268215	ACCESSIBLE
FOXA1	chr16	15670564	15671036	0.0633961	ACCESSIBLE
FOXA1	chr16	19400509	19400859	0.163648	ACCESSIBLE
FOXA1	chr16	19514160	19514485	0.407344	ACCESSIBLE
FOXA1	chr16	19533348	19533506	0.332262	ACCESSIBLE
FOXA1	chr16	21233607	21234054	0.0702153	ACCESSIBLE
FOXA1	chr16	23160845	23160998	0.18068	ACCESSIBLE
FOXA1	chr16	24550757	24551011	0.0795422	ACCESSIBLE
FOXA1	chr16	27561195	27561643	0.107446	ACCESSIBLE
FOXA1	chr16	28857634	28858057	0.635153	ACCESSIBLE
FOXA1	chr16	28874610	28875028	0.228262	ACCESSIBLE
FOXA1	chr16	29123325	29123527	0.378686	ACCESSIBLE
FOXA1	chr16	29606828	29606981	0.0363996	ACCESSIBLE
FOXA1	chr16	29711728	29711879	0.356923	ACCESSIBLE
FOXA1	chr16	29816559	29816943	0.0236183	ACCESSIBLE
FOXA1	chr16	31191187	31191411	0.132502	ACCESSIBLE
FOXA1	chr16	47175706	47175864	0.209465	ACCESSIBLE
FOXA1	chr16	48399726	48399946	0.0728919	ACCESSIBLE
FOXA1	chr16	50351141	50351364	0.319927	ACCESSIBLE
FOXA1	chr16	50775649	50776062	0.0858165	ACCESSIBLE
FOXA1	chr16	53469255	53469550	0.172166	ACCESSIBLE
FOXA1	chr16	53583862	53584076	1.12363	ACCESSIBLE
FOXA1	chr16	56485235	56485627	0.162593	ACCESSIBLE
FOXA1	chr16	58767964	58768373	0.0895341	ACCESSIBLE
FOXA1	chr16	58790064	58790439	0.164677	ACCESSIBLE
FOXA1	chr16	58863147	58863555	0.34952	ACCESSIBLE
FOXA1	chr16	66666133	66666726	0.19332	ACCESSIBLE
FOXA1	chr16	68125558	68125842	0.319775	ACCESSIBLE
FOXA1	chr16	69458417	69458644	0.132985	ACCESSIBLE
FOXA1	chr16	69760277	69760636	0.122133	ACCESSIBLE
FOXA1	chr16	70323258	70323612	0.155453	ACCESSIBLE
FOXA1	chr16	71323207	71323899	0.308419	ACCESSIBLE
FOXA1	chr16	74808662	74808815	0.369663	ACCESSIBLE
FOXA1	chr16	75498602	75498918	0.10888	ACCESSIBLE
FOXA1	chr16	77224544	77224982	0.150142	ACCESSIBLE
FOXA1	chr16	78133254	78133689	0.154379	ACCESSIBLE
FOXA1	chr16	79791159	79791467	0.87404	ACCESSIBLE
FOXA1	chr16	79931674	79931971	0.113019	ACCESSIBLE
FOXA1	chr16	84571109	84571397	0.16619	ACCESSIBLE
FOXA1	chr20	388300	388521	0.0975826	ACCESSIBLE
FOXA1	chr20	4094806	4094943	0.405937	ACCESSIBLE
FOXA1	chr20	5654898	5655096	0.0705528	ACCESSIBLE
FOXA1	chr20	18568429	18568623	0.405321	ACCESSIBLE
FOXA1	chr20	22832387	22832858	0.153483	ACCESSIBLE
FOXA1	chr20	23640803	23640940	0.379602	ACCESSIBLE
FOXA1	chr20	25677257	25677688	0.0417769	ACCESSIBLE
FOXA1	chr20	30539676	30539905	0.294243	ACCESSIBLE
FOXA1	chr20	32142832	32143134	0.187914	ACCESSIBLE
FOXA1	chr20	32149942	32150333	0.0478783	ACCESSIBLE
FOXA1	chr20	33103266	33103424	0.178928	ACCESSIBLE
FOXA1	chr20	35184942	35185095	0.545418	ACCESSIBLE
FOXA1	chr20	36950352	36950560	0.512625	ACCESSIBLE
FOXA1	chr20	37075203	37075356	0.128573	ACCESSIBLE
FOXA1	chr20	37624210	37624576	0.341185	ACCESSIBLE
FOXA1	chr20	40246977	40247271	0.134272	ACCESSIBLE
FOXA1	chr20	40322126	40322486	0.0908016	ACCESSIBLE
FOXA1	chr20	43596223	43596548	0.387243	ACCESSIBLE
FOXA1	chr20	45933113	45933540	0.475982	ACCESSIBLE
FOXA1	chr20	47480882	47481406	0.113281	ACCESSIBLE
FOXA1	chr20	47835710	47835949	0.170483	ACCESSIBLE
FOXA1	chr20	48532115	48532325	0.212009	ACCESSIBLE
FOXA1	chr20	49434935	49435385	0.0671709	ACCESSIBLE
FOXA1	chr20	49955187	49955398	0.165146	ACCESSIBLE
FOXA1	chr20	50142724	50142914	0.591278	ACCESSIBLE
FOXA1	chr20	50808899	50809052	0.1532	ACCESSIBLE
FOXA1	chr20	52133643	52133953	0.148556	ACCESSIBLE
FOXA1	chr20	52354958	52355297	0.0791377	ACCESSIBLE
FOXA1	chr20	52356001	52356214	0.119777	ACCESSIBLE
FOXA1	chr20	52482611	52483047	0.60565	ACCESSIBLE
FOXA1	chr20	52532274	52532487	0.153972	ACCESSIBLE
FOXA1	chr20	54967389	54967662	0.058693	ACCESSIBLE
FOXA1	chr20	57198758	57199057	0.153016	ACCESSIBLE
FOXA1	chr1	564518	565280	0.00843078	ACCESSIBLE
FOXA1	chr1	565843	565866	0.0188373	ACCESSIBLE
FOXA1	chr1	567255	567576	0.0223524	ACCESSIBLE
FOXA1	chr1	714013	714397	0.0639771	ACCESSIBLE
FOXA1	chr1	6505048	6505320	0.372968	ACCESSIBLE
FOXA1	chr1	8146361	8146569	0.497117	ACCESSIBLE
FOXA1	chr1	9599077	9599474	0.147909	ACCESSIBLE
FOXA1	chr1	9970495	9970902	0.0213536	ACCESSIBLE
FOXA1	chr1	10458721	10459099	0.0900916	ACCESSIBLE
FOXA1	chr1	11322604	11322920	0.258016	ACCESSIBLE
FOXA1	chr1	16202737	16202848	0.878301	ACCESSIBLE
FOXA1	chr1	16302540	16302709	0.20768	ACCESSIBLE
FOXA1	chr1	16678951	16679154	0.016721	ACCESSIBLE
FOXA1	chr1	17029778	17030198	0.590004	ACCESSIBLE
FOXA1	chr1	19923249	19923438	0.186116	ACCESSIBLE
FOXA1	chr1	20940485	20940802	0.495434	ACCESSIBLE
FOXA1	chr1	20987904	20988188	0.12599	ACCESSIBLE
FOXA1	chr1	21113226	21113468	0.182073	ACCESSIBLE
FOXA1	chr1	23345677	23346009	0.0975719	ACCESSIBLE
FOXA1	chr1	23694659	23694981	0.0689833	ACCESSIBLE
FOXA1	chr1	23744002	23744387	0.702414	ACCESSIBLE
FOXA1	chr1	23748360	23748804	0.33454	ACCESSIBLE
FOXA1	chr1	24285495	24285738	0.202428	ACCESSIBLE
FOXA1	chr1	26560389	26560943	0.0753265	ACCESSIBLE
FOXA1	chr1	27019487	27019821	0.0303372	ACCESSIBLE
FOXA1	chr1	27884048	27884337	0.247206	ACCESSIBLE
FOXA1	chr1	28414936	28415371	0.0206682	ACCESSIBLE
FOXA1	chr1	28879008	28879539	0.205705	ACCESSIBLE
FOXA1	chr1	29742157	29742392	0.889644	ACCESSIBLE
FOXA1	chr1	31486207	31486484	0.384583	ACCESSIBLE
FOXA1	chr1	31538438	31538790	0.119217	ACCESSIBLE
FOXA1	chr1	31558092	31558500	0.0716445	ACCESSIBLE
FOXA1	chr1	31769624	31769841	0.115164	ACCESSIBLE
FOXA1	chr1	31895748	31895931	0.318811	ACCESSIBLE
FOXA1	chr1	33282966	33283210	0.0234426	ACCESSIBLE
FOXA1	chr1	33722418	33722671	0.177411	ACCESSIBLE
FOXA1	chr1	35325244	35325528	0.156845	ACCESSIBLE
FOXA1	chr1	35658834	35659002	0.11994	ACCESSIBLE
FOXA1	chr1	36107108	36107307	0.234001	ACCESSIBLE
FOXA1	chr1	36181031	36181279	0.0711337	ACCESSIBLE
FOXA1	chr1	36335239	36335505	0.282878	ACCESSIBLE
FOXA1	chr1	36396552	36396798	0.166296	ACCESSIBLE
FOXA1	chr1	36615047	36615334	0.0620585	ACCESSIBLE
FOXA1	chr1	36689690	36690140	0.0334298	ACCESSIBLE
FOXA1	chr1	36765609	36765893	0.218695	ACCESSIBLE
FOXA1	chr1	36877603	36877926	0.367603	ACCESSIBLE
FOXA1	chr1	36929937	36930156	0.0336022	ACCESSIBLE
FOXA1	chr1	37074677	37074720	0.342704	ACCESSIBLE
FOXA1	chr1	38883985	38884106	0.320809	ACCESSIBLE
FOXA1	chr1	39985243	39985602	1.10035	ACCESSIBLE
FOXA1	chr1	40119056	40119305	0.153407	ACCESSIBLE
FOXA1	chr1	40231941	40232208	1.04663	ACCESSIBLE
FOXA1	chr1	40626872	40627089	0.335971	ACCESSIBLE
FOXA1	chr1	40723600	40723918	0.0703547	ACCESSIBLE
FOXA1	chr1	41157722	41158015	0.170879	ACCESSIBLE
FOXA1	chr1	41177245	41177527	0.20003	ACCESSIBLE
FOXA1	chr1	41588799	41589245	0.347605	ACCESSIBLE
FOXA1	chr1	41616634	41616981	0.231161	ACCESSIBLE
FOXA1	chr1	43147860	43148146	0.106245	ACCESSIBLE
FOXA1	chr1	43311916	43312311	0.079017	ACCESSIBLE
FOXA1	chr1	44115516	44115942	0.115776	ACCESSIBLE
FOXA1	chr1	44820796	44820949	0.253292	ACCESSIBLE
FOXA1	chr1	45285159	45285535	0.228384	ACCESSIBLE
FOXA1	chr1	45452180	45452539	0.111872	ACCESSIBLE
FOXA1	chr1	45890000	45890232	0.442155	ACCESSIBLE
FOXA1	chr1	45965737	45966102	0.171129	ACCESSIBLE
FOXA1	chr1	46394936	46395330	0.123076	ACCESSIBLE
FOXA1	chr1	46713210	46713397	0.117943	ACCESSIBLE
FOXA1	chr1	47640878	47641194	0.112221	ACCESSIBLE
FOXA1	chr1	52044299	52044664	0.153987	ACCESSIBLE
FOXA1	chr1	52195187	52195466	0.0609122	ACCESSIBLE
FOXA1	chr1	52234535	52234769	0.516292	ACCESSIBLE
FOXA1	chr1	52511137	52511385	0.522235	ACCESSIBLE
FOXA1	chr1	52870116	52870334	0.0841311	ACCESSIBLE
FOXA1	chr1	53069997	53070388	0.553822	ACCESSIBLE
FOXA1	chr1	54518862	54519372	0.0885002	ACCESSIBLE
FOXA1	chr1	54535441	54535796	0.364768	ACCESSIBLE
FOXA1	chr1	55501645	55501817	0.604946	ACCESSIBLE
FOXA1	chr1	56991425	56991663	0.464666	ACCESSIBLE
FOXA1	chr1	59012354	59012737	0.212285	ACCESSIBLE
FOXA1	chr1	59336049	59336404	0.0362175	ACCESSIBLE
FOXA1	chr1	61719078	61719380	0.29524	ACCESSIBLE
FOXA1	chr1	62190535	62191008	0.0544693	ACCESSIBLE
FOXA1	chr1	63907077	63907521	0.0960506	ACCESSIBLE
FOXA1	chr1	63988966	63989242	0.24141	ACCESSIBLE
FOXA1	chr1	65885727	65886176	0.0387595	ACCESSIBLE
FOXA1	chr1	65935283	65935594	0.15633	ACCESSIBLE
FOXA1	chr1	67780533	67780704	0.243332	ACCESSIBLE
FOXA1	chr1	67896112	67896481	0.0957325	ACCESSIBLE
FOXA1	chr1	70017356	70017623	0.134109	ACCESSIBLE
FOXA1	chr1	70820265	70820852	0.187184	ACCESSIBLE
FOXA1	chr1	75889033	75889625	0.0534449	ACCESSIBLE
FOXA1	chr1	77684871	77685209	0.0650786	ACCESSIBLE
FOXA1	chr1	78470378	78470634	0.107534	ACCESSIBLE
FOXA1	chr1	84348638	84348845	0.178655	ACCESSIBLE
FOXA1	chr1	84765094	84765224	0.207578	ACCESSIBLE
FOXA1	chr1	84945238	84945472	0.0576833	ACCESSIBLE
FOXA1	chr1	85527624	85527933	0.0306263	ACCESSIBLE
FOXA1	chr1	86173919	86174424	0.196061	ACCESSIBLE
FOXA1	chr1	86862006	86862159	0.438803	ACCESSIBLE
FOXA1	chr1	87379834	87380292	0.050075	ACCESSIBLE
FOXA1	chr1	89458246	89458826	0.0294681	ACCESSIBLE
FOXA1	chr1	90460433	90460877	0.063861	ACCESSIBLE
FOXA1	chr1	91487625	91487976	0.263176	ACCESSIBLE
FOXA1	chr1	91966358	91966621	0.132473	ACCESSIBLE
FOXA1	chr1	92877163	92877463	0.328325	ACCESSIBLE
FOXA1	chr1	95603995	95604468	0.604545	ACCESSIBLE
FOXA1	chr1	100598280	100598753	0.146575	ACCESSIBLE
FOXA1	chr1	100828461	100828811	0.140318	ACCESSIBLE
FOXA1	chr1	108325016	108325256	0.714221	ACCESSIBLE
FOXA1	chr1	109251737	109251890	0.264834	ACCESSIBLE
FOXA1	chr1	109633072	109633333	0.0749503	ACCESSIBLE
FOXA1	chr1	110881302	110882073	0.0712024	ACCESSIBLE
FOXA1	chr1	111888963	111889397	0.15178	ACCESSIBLE
FOXA1	chr1	112298081	112298502	0.0929291	ACCESSIBLE
FOXA1	chr1	114354870	114355251	0.167345	ACCESSIBLE
FOXA1	chr1	114575763	114576048	0.510988	ACCESSIBLE
FOXA1	chr1	115124034	115124454	0.188541	ACCESSIBLE
FOXA1	chr1	115323050	115323490	0.0749907	ACCESSIBLE
FOXA1	chr1	116915735	116915888	0.191445	ACCESSIBLE
FOXA1	chr1	117444756	117445151	0.567903	ACCESSIBLE
FOXA1	chr1	117454384	117454524	0.378344	ACCESSIBLE
FOXA1	chr1	117563396	117563595	0.338236	ACCESSIBLE
FOXA1	chr1	117602526	117602926	0.0488991	ACCESSIBLE
FOXA1	chr1	117664390	117664803	0.108958	ACCESSIBLE
FOXA1	chr1	117882609	117882837	0.297481	ACCESSIBLE
FOXA1	chr1	118364273	118364686	0.239831	ACCESSIBLE
FOXA1	chr1	119682735	119683362	0.0474923	ACCESSIBLE
FOXA1	chr1	120107753	120108199	0.182225	ACCESSIBLE
FOXA1	chr1	120612520	120612833	0.0131791	ACCESSIBLE
FOXA1	chr1	142860340	142860692	0.373263	ACCESSIBLE
FOXA1	chr1	142890829	142891288	0.040316	ACCESSIBLE
FOXA1	chr1	143467583	143467892	0.0888407	ACCESSIBLE
FOXA1	chr1	144534038	144534382	0.0572	ACCESSIBLE
FOXA1	chr1	144811530	144811827	0.333614	ACCESSIBLE
FOXA1	chr1	145096363	145096614	0.133997	ACCESSIBLE
FOXA1	chr1	145299568	145299808	0.130032	ACCESSIBLE
FOXA1	chr1	145826295	145826400	0.355104	ACCESSIBLE
FOXA1	chr1	145826919	145827491	0.217562	ACCESSIBLE
FOXA1	chr1	146643890	146644043	0.210684	ACCESSIBLE
FOXA1	chr1	147071595	147071966	0.0927244	ACCESSIBLE
FOXA1	chr1	147400074	147400659	0.210863	ACCESSIBLE
FOXA1	chr1	147551697	147551956	0.192264	ACCESSIBLE
FOXA1	chr1	148241004	148241248	0.0561678	ACCESSIBLE
FOXA1	chr1	148241459	148242056	0.0256672	ACCESSIBLE
FOXA1	chr1	149982595	149983116	0.183824	ACCESSIBLE
FOXA1	chr1	150135450	150135839	0.141982	ACCESSIBLE
FOXA1	chr1	150293824	150294072	0.315641	ACCESSIBLE
FOXA1	chr1	150551979	150552226	0.0832699	ACCESSIBLE
FOXA1	chr1	150583979	150584363	0.0857103	ACCESSIBLE
FOXA1	chr1	150669569	150670059	0.066592	ACCESSIBLE
FOXA1	chr1	150849119	150849393	0.0853007	ACCESSIBLE
FOXA1	chr1	151918211	151918527	0.0464608	ACCESSIBLE
FOXA1	chr1	153091982	153092430	0.328617	ACCESSIBLE
FOXA1	chr1	153700208	153700413	0.0997286	ACCESSIBLE
FOXA1	chr1	154531274	154531502	0.0323033	ACCESSIBLE
FOXA1	chr1	154670830	154670931	0.151589	ACCESSIBLE
FOXA1	chr1	155099171	155100030	0.104461	ACCESSIBLE
FOXA1	chr1	155108186	155108411	0.113673	ACCESSIBLE
FOXA1	chr1	156076097	156076384	0.0780385	ACCESSIBLE
FOXA1	chr1	156698494	156698666	0.24919	ACCESSIBLE
FOXA1	chr1	159893324	159893792	0.018716	ACCESSIBLE
FOXA1	chr1	160371385	160371541	0.573428	ACCESSIBLE
FOXA1	chr1	165667190	165667403	0.163824	ACCESSIBLE
FOXA1	chr1	166845442	166845845	0.135443	ACCESSIBLE
FOXA1	chr1	167167804	167168262	0.110164	ACCESSIBLE
FOXA1	chr1	167905336	167905928	0.0942021	ACCESSIBLE
FOXA1	chr1	168115112	168115355	0.345737	ACCESSIBLE
FOXA1	chr1	171614130	171614433	0.67467	ACCESSIBLE
FOXA1	chr1	172363507	172363955	0.368337	ACCESSIBLE
FOXA1	chr1	173793616	173794132	0.0668862	ACCESSIBLE
FOXA1	chr1	174128359	174128767	0.162501	ACCESSIBLE
FOXA1	chr1	174135969	174136586	0.130352	ACCESSIBLE
FOXA1	chr1	174187157	174187386	0.277593	ACCESSIBLE
FOXA1	chr1	174911921	174912240	0.429444	ACCESSIBLE
FOXA1	chr1	174968416	174969065	0.0939051	ACCESSIBLE
FOXA1	chr1	174992346	174992682	0.0685987	ACCESSIBLE
FOXA1	chr1	174998884	174999122	0.128044	ACCESSIBLE
FOXA1	chr1	176163434	176163652	0.453627	ACCESSIBLE
FOXA1	chr1	178737636	178737947	0.988015	ACCESSIBLE
FOXA1	chr1	179851209	179852080	0.122176	ACCESSIBLE
FOXA1	chr1	180600845	180601202	0.229881	ACCESSIBLE
FOXA1	chr1	182144373	182144783	0.116293	ACCESSIBLE
FOXA1	chr1	182205701	182205875	0.427523	ACCESSIBLE
FOXA1	chr1	183440740	183441233	0.0220447	ACCESSIBLE
FOXA1	chr1	183914625	183915114	0.0975521	ACCESSIBLE
FOXA1	chr1	184723959	184724511	0.115509	ACCESSIBLE
FOXA1	chr1	184740456	184740741	0.297748	ACCESSIBLE
FOXA1	chr1	185703119	185703465	0.122046	ACCESSIBLE
FOXA1	chr1	186181609	186181928	0.321973	ACCESSIBLE
FOXA1	chr1	189118736	189119320	0.0744127	ACCESSIBLE
FOXA1	chr1	192708671	192708957	0.285165	ACCESSIBLE
FOXA1	chr1	192955404	192955676	0.19605	ACCESSIBLE
FOXA1	chr1	193028491	193028732	0.205062	ACCESSIBLE
FOXA1	chr1	193081301	193081725	0.243816	ACCESSIBLE
FOXA1	chr1	193082419	193082685	0.136273	ACCESSIBLE
FOXA1	chr1	194828465	194829285	0.136059	ACCESSIBLE
FOXA1	chr1	194834747	194834934	0.120456	ACCESSIBLE
FOXA1	chr1	195546916	195547213	0.136906	ACCESSIBLE
FOXA1	chr1	197170486	197170793	0.0529938	ACCESSIBLE
FOXA1	chr1	198148737	198149037	0.199614	ACCESSIBLE
FOXA1	chr1	200379073	200379314	0.0861287	ACCESSIBLE
FOXA1	chr1	202153649	202153822	1.02605	ACCESSIBLE
FOXA1	chr1	204380994	204381152	0.192259	ACCESSIBLE
FOXA1	chr1	205091177	205091642	0.0862312	ACCESSIBLE
FOXA1	chr1	205601032	205601248	0.141827	ACCESSIBLE
FOXA1	chr1	207510467	207510830	0.253241	ACCESSIBLE
FOXA1	chr1	210040416	210040766	0.376308	ACCESSIBLE
FOXA1	chr1	213243840	213244141	0.468142	ACCESSIBLE
FOXA1	chr1	220445613	220446091	0.128549	ACCESSIBLE
FOXA1	chr1	220454527	220454881	0.126739	ACCESSIBLE
FOXA1	chr1	222060462	222060734	0.259505	ACCESSIBLE
FOXA1	chr1	222790978	222791233	0.533843	ACCESSIBLE
FOXA1	chr1	222817398	222817865	0.318881	ACCESSIBLE
FOXA1	chr1	224180170	224180612	0.0786512	ACCESSIBLE
FOXA1	chr1	224294573	224294834	0.0804205	ACCESSIBLE
FOXA1	chr1	225334059	225334397	1.05062	ACCESSIBLE
FOXA1	chr1	225965220	225965607	0.111911	ACCESSIBLE
FOXA1	chr1	228327588	228327947	0.0568711	ACCESSIBLE
FOXA1	chr1	231473526	231473870	0.0574808	ACCESSIBLE
FOXA1	chr1	234508860	234509349	0.25512	ACCESSIBLE
FOXA1	chr1	234680400	234680758	0.0411754	ACCESSIBLE
FOXA1	chr1	234778854	234779225	0.211782	ACCESSIBLE
FOXA1	chr1	235257067	235257318	0.756332	ACCESSIBLE
FOXA1	chr1	235292039	235292344	0.183119	ACCESSIBLE
FOXA1	chr1	235667827	235668247	0.118584	ACCESSIBLE
FOXA1	chr1	236030249	236030510	0.144704	ACCESSIBLE
FOXA1	chr1	236451496	236451858	0.507559	ACCESSIBLE
FOXA1	chr1	236958304	236958626	0.098382	ACCESSIBLE
FOXA1	chr1	241682968	241683280	0.0839252	ACCESSIBLE
FOXA1	chr1	243418533	243418853	0.0987448	ACCESSIBLE
FOXA1	chr1	244488445	244488658	0.0814034	ACCESSIBLE
FOXA1	chr1	244815970	244816418	0.0745193	ACCESSIBLE
FOXA1	chr1	244998657	244998870	0.0556889	ACCESSIBLE
FOXA1	chr1	245027760	245028099	0.1565	ACCESSIBLE
FOXA1	chr1	246378379	246378758	0.100667	ACCESSIBLE
FOXA1	chr1	246729504	246729898	0.0887263	ACCESSIBLE
FOXA1	chr1	246746004	246746488	0.125555	ACCESSIBLE
FOXA1	chr1	246772088	246772464	0.241238	ACCESSIBLE
FOXA1	chr10	3214932	3215499	0.0735502	ACCESSIBLE
FOXA1	chr10	5671657	5672065	0.106512	ACCESSIBLE
FOXA1	chr10	6962070	6962833	0.0863439	ACCESSIBLE
FOXA1	chr10	11621744	11621817	0.24101	ACCESSIBLE
FOXA1	chr10	14880023	14880272	0.176346	ACCESSIBLE
FOXA1	chr10	15901766	15901941	0.204631	ACCESSIBLE
FOXA1	chr10	16478785	16479086	0.163535	ACCESSIBLE
FOXA1	chr10	17626974	17627305	0.501547	ACCESSIBLE
FOXA1	chr10	22375665	22375917	0.231858	ACCESSIBLE
FOXA1	chr10	22605358	22606075	0.0795195	ACCESSIBLE
FOXA1	chr10	22663832	22663985	0.322372	ACCESSIBLE
FOXA1	chr10	22919762	22920274	0.343404	ACCESSIBLE
FOXA1	chr10	22920716	22921083	0.175341	ACCESSIBLE
FOXA1	chr10	27149733	27150174	0.0624023	ACCESSIBLE
FOXA1	chr10	27531102	27531312	0.290342	ACCESSIBLE
FOXA1	chr10	27649490	27649779	0.509706	ACCESSIBLE
FOXA1	chr10	28592036	28592195	0.139171	ACCESSIBLE
FOXA1	chr10	29127872	29128279	0.135767	ACCESSIBLE
FOXA1	chr10	30287300	30287453	0.712247	ACCESSIBLE
FOXA1	chr10	30536284	30536437	0.731271	ACCESSIBLE
FOXA1	chr10	32621150	32621594	0.164851	ACCESSIBLE
FOXA1	chr10	34569739	34570082	0.312698	ACCESSIBLE
FOXA1	chr10	45322856	45323031	0.235797	ACCESSIBLE
FOXA1	chr10	46222356	46222680	0.0489267	ACCESSIBLE
FOXA1	chr10	47589065	47589240	0.760839	ACCESSIBLE
FOXA1	chr10	49196866	49197118	1.17025	ACCESSIBLE
FOXA1	chr10	49514418	49514693	0.110899	ACCESSIBLE
FOXA1	chr10	49726206	49726421	0.305967	ACCESSIBLE
FOXA1	chr10	50746988	50747242	0.0862115	ACCESSIBLE
FOXA1	chr10	51091964	51092193	0.137373	ACCESSIBLE
FOXA1	chr10	51565062	51565268	0.14155	ACCESSIBLE
FOXA1	chr10	52039187	52039555	0.336574	ACCESSIBLE
FOXA1	chr10	52271579	52272004	0.175826	ACCESSIBLE
FOXA1	chr10	59938885	59939452	0.171757	ACCESSIBLE
FOXA1	chr10	59948979	59949545	0.317845	ACCESSIBLE
FOXA1	chr10	60027780	60027990	0.168023	ACCESSIBLE
FOXA1	chr10	60028692	60029006	0.148932	ACCESSIBLE
FOXA1	chr10	61858895	61859267	0.0932273	ACCESSIBLE
FOXA1	chr10	62556909	62557297	0.182448	ACCESSIBLE
FOXA1	chr10	62702416	62703222	0.0889008	ACCESSIBLE
FOXA1	chr10	62760657	62761006	0.237491	ACCESSIBLE
FOXA1	chr10	63660155	63660335	0.301353	ACCESSIBLE
FOXA1	chr10	63776616	63777077	0.394433	ACCESSIBLE
FOXA1	chr10	63843748	63843943	0.207334	ACCESSIBLE
FOXA1	chr10	65028710	65029192	0.138134	ACCESSIBLE
FOXA1	chr10	69809748	69809994	0.371178	ACCESSIBLE
FOXA1	chr10	69913370	69913677	0.246794	ACCESSIBLE
FOXA1	chr10	70321754	70322017	0.0427843	ACCESSIBLE
FOXA1	chr10	70480719	70480972	0.139187	ACCESSIBLE
FOXA1	chr10	70660798	70661090	0.0373817	ACCESSIBLE
FOXA1	chr10	71455881	71456151	0.667015	ACCESSIBLE
FOXA1	chr10	72190336	72190787	0.238012	ACCESSIBLE
FOXA1	chr10	73566062	73566260	0.195659	ACCESSIBLE
FOXA1	chr10	73610457	73610627	0.310913	ACCESSIBLE
FOXA1	chr10	73610840	73611250	0.118474	ACCESSIBLE
FOXA1	chr10	73857488	73857952	0.145785	ACCESSIBLE
FOXA1	chr10	74385754	74386002	0.105725	ACCESSIBLE
FOXA1	chr10	74594026	74594211	0.642841	ACCESSIBLE
FOXA1	chr10	74856490	74856922	0.112736	ACCESSIBLE
FOXA1	chr10	75409183	75409365	0.274887	ACCESSIBLE
FOXA1	chr10	75983677	75983946	0.236316	ACCESSIBLE
FOXA1	chr10	76345832	76345985	0.652206	ACCESSIBLE
FOXA1	chr10	76585940	76586422	0.080327	ACCESSIBLE
FOXA1	chr10	76681385	76681755	0.0935124	ACCESSIBLE
FOXA1	chr10	76781952	76782436	0.356576	ACCESSIBLE
FOXA1	chr10	77533261	77533550	0.103996	ACCESSIBLE
FOXA1	chr10	81586190	81586591	0.0181185	ACCESSIBLE
FOXA1	chr10	85899123	85899316	0.179893	ACCESSIBLE
FOXA1	chr10	86027384	86027770	0.376365	ACCESSIBLE
FOXA1	chr10	89699145	89699309	0.495798	ACCESSIBLE
FOXA1	chr10	91461057	91461468	0.123627	ACCESSIBLE
FOXA1	chr10	92979914	92980404	0.0967052	ACCESSIBLE
FOXA1	chr10	94050162	94050401	0.208222	ACCESSIBLE
FOXA1	chr10	97321107	97321282	0.130722	ACCESSIBLE
FOXA1	chr10	100740206	100740514	0.123883	ACCESSIBLE
FOXA1	chr10	101419033	101419270	0.183176	ACCESSIBLE
FOXA1	chr10	102396493	102396735	0.443526	ACCESSIBLE
FOXA1	chr10	103113637	103113830	0.651486	ACCESSIBLE
FOXA1	chr10	103326587	103326863	0.379918	ACCESSIBLE
FOXA1	chr10	104261800	104262040	0.0548189	ACCESSIBLE
FOXA1	chr10	104748682	104749046	0.0595088	ACCESSIBLE
FOXA1	chr10	104813493	104813831	0.281	ACCESSIBLE
FOXA1	chr10	105241795	105242043	0.655836	ACCESSIBLE
FOXA1	chr10	111842872	111843051	0.144466	ACCESSIBLE
FOXA1	chr10	112679011	112679214	0.0971194	ACCESSIBLE
FOXA1	chr10	119184380	119184650	1.01774	ACCESSIBLE
FOXA1	chr10	120499497	120499847	0.170348	ACCESSIBLE
FOXA1	chr10	121030652	121031226	0.328562	ACCESSIBLE
FOXA1	chr10	124739966	124740141	0.302328	ACCESSIBLE
FOXA1	chr10	124913692	124913945	0.254464	ACCESSIBLE
FOXA1	chr10	131909111	131909452	0.0738666	ACCESSIBLE
FOXA1	chr10	131925915	131925992	0.43891	ACCESSIBLE
FOXA1	chrY	59001948	59002171	0.111609	ACCESSIBLE
FOXA1	chr5	415699	415932	0.117597	ACCESSIBLE
FOXA1	chr5	759219	759579	0.145261	ACCESSIBLE
FOXA1	chr5	1789579	1790032	0.367588	ACCESSIBLE
FOXA1	chr5	5422276	5422736	0.20772	ACCESSIBLE
FOXA1	chr5	8457486	8457875	0.139915	ACCESSIBLE
FOXA1	chr5	10323988	10324211	0.341714	ACCESSIBLE
FOXA1	chr5	12574711	12575042	0.129652	ACCESSIBLE
FOXA1	chr5	16552903	16553056	1.03029	ACCESSIBLE
FOXA1	chr5	28809205	28809358	0.321297	ACCESSIBLE
FOXA1	chr5	31532165	31532563	0.201304	ACCESSIBLE
FOXA1	chr5	32313107	32313438	0.173701	ACCESSIBLE
FOXA1	chr5	33440622	33441153	0.171213	ACCESSIBLE
FOXA1	chr5	34915436	34915881	0.0203079	ACCESSIBLE
FOXA1	chr5	38500856	38501076	0.604499	ACCESSIBLE
FOXA1	chr5	39527249	39527501	0.230025	ACCESSIBLE
FOXA1	chr5	39716622	39717031	0.608791	ACCESSIBLE
FOXA1	chr5	41904065	41904513	0.164084	ACCESSIBLE
FOXA1	chr5	42631397	42631604	0.388347	ACCESSIBLE
FOXA1	chr5	43256594	43256755	0.261093	ACCESSIBLE
FOXA1	chr5	43313657	43314056	0.200985	ACCESSIBLE
FOXA1	chr5	52095814	52096001	0.0267564	ACCESSIBLE
FOXA1	chr5	53240884	53241218	0.552421	ACCESSIBLE
FOXA1	chr5	53686336	53686482	0.729478	ACCESSIBLE
FOXA1	chr5	54472202	54472654	0.243686	ACCESSIBLE
FOXA1	chr5	55566427	55566580	0.328717	ACCESSIBLE
FOXA1	chr5	56111165	56111318	0.29958	ACCESSIBLE
FOXA1	chr5	56205694	56205903	0.0907405	ACCESSIBLE
FOXA1	chr5	60627878	60628074	0.455114	ACCESSIBLE
FOXA1	chr5	61708250	61708651	0.272731	ACCESSIBLE
FOXA1	chr5	64064317	64064904	0.199994	ACCESSIBLE
FOXA1	chr5	69345131	69345431	0.353558	ACCESSIBLE
FOXA1	chr5	70220569	70221153	0.30684	ACCESSIBLE
FOXA1	chr5	71311158	71311413	0.643015	ACCESSIBLE
FOXA1	chr5	71616013	71616435	0.0492666	ACCESSIBLE
FOXA1	chr5	72793984	72794478	0.0704104	ACCESSIBLE
FOXA1	chr5	74632659	74633070	0.142882	ACCESSIBLE
FOXA1	chr5	74807282	74807893	0.0577935	ACCESSIBLE
FOXA1	chr5	75012999	75013578	0.0196753	ACCESSIBLE
FOXA1	chr5	76083256	76083412	0.255135	ACCESSIBLE
FOXA1	chr5	77280290	77280741	0.0561561	ACCESSIBLE
FOXA1	chr5	77655815	77656193	0.145159	ACCESSIBLE
FOXA1	chr5	78810272	78810669	0.110608	ACCESSIBLE
FOXA1	chr5	78907838	78908161	0.117213	ACCESSIBLE
FOXA1	chr5	80404437	80404641	0.209037	ACCESSIBLE
FOXA1	chr5	80597157	80597595	0.193639	ACCESSIBLE
FOXA1	chr5	82373091	82373437	0.12062	ACCESSIBLE
FOXA1	chr5	85866039	85866270	0.133442	ACCESSIBLE
FOXA1	chr5	87437297	87437522	0.203365	ACCESSIBLE
FOXA1	chr5	87564590	87564889	0.21972	ACCESSIBLE
FOXA1	chr5	88080830	88081031	0.1975	ACCESSIBLE
FOXA1	chr5	88124997	88125337	0.469704	ACCESSIBLE
FOXA1	chr5	89705502	89705921	0.133901	ACCESSIBLE
FOXA1	chr5	89770139	89770675	0.0786583	ACCESSIBLE
FOXA1	chr5	90036928	90036964	0.29105	ACCESSIBLE
FOXA1	chr5	90679090	90679457	0.10335	ACCESSIBLE
FOXA1	chr5	94186022	94186254	0.934389	ACCESSIBLE
FOXA1	chr5	94890292	94891093	0.0851073	ACCESSIBLE
FOXA1	chr5	94977366	94977497	0.355466	ACCESSIBLE
FOXA1	chr5	94982209	94982477	0.11986	ACCESSIBLE
FOXA1	chr5	95194524	95194808	0.0715661	ACCESSIBLE
FOXA1	chr5	95297601	95298054	0.16152	ACCESSIBLE
FOXA1	chr5	95997543	95997938	0.242105	ACCESSIBLE
FOXA1	chr5	98264541	98264814	0.163788	ACCESSIBLE
FOXA1	chr5	102455601	102456157	0.0589935	ACCESSIBLE
FOXA1	chr5	102683481	102683907	0.308188	ACCESSIBLE
FOXA1	chr5	102822902	102823120	0.788008	ACCESSIBLE
FOXA1	chr5	107717987	107718231	0.105922	ACCESSIBLE
FOXA1	chr5	108084378	108084703	0.108088	ACCESSIBLE
FOXA1	chr5	109079597	109079897	0.202446	ACCESSIBLE
FOXA1	chr5	114665237	114665541	0.384908	ACCESSIBLE
FOXA1	chr5	114880326	114880581	0.17181	ACCESSIBLE
FOXA1	chr5	114893749	114893879	0.221598	ACCESSIBLE
FOXA1	chr5	115177338	115177518	0.0198435	ACCESSIBLE
FOXA1	chr5	121851874	121852027	0.309992	ACCESSIBLE
FOXA1	chr5	122759025	122759336	0.179682	ACCESSIBLE
FOXA1	chr5	122879316	122879417	0.318734	ACCESSIBLE
FOXA1	chr5	123149835	123150111	0.238755	ACCESSIBLE
FOXA1	chr5	123150151	123150249	0.341567	ACCESSIBLE
FOXA1	chr5	124060595	124061072	0.227026	ACCESSIBLE
FOXA1	chr5	124223917	124224246	0.701468	ACCESSIBLE
FOXA1	chr5	130445572	130445848	0.521307	ACCESSIBLE
FOXA1	chr5	130925119	130925425	0.387735	ACCESSIBLE
FOXA1	chr5	131094336	131094489	0.116429	ACCESSIBLE
FOXA1	chr5	131132677	131133027	0.0844169	ACCESSIBLE
FOXA1	chr5	131892452	131892852	0.0570485	ACCESSIBLE
FOXA1	chr5	133512408	133512667	0.0571304	ACCESSIBLE
FOXA1	chr5	134477034	134477245	0.340727	ACCESSIBLE
FOXA1	chr5	135802171	135802464	0.149739	ACCESSIBLE
FOXA1	chr5	137090026	137090360	0.0349011	ACCESSIBLE
FOXA1	chr5	137667412	137667785	0.062176	ACCESSIBLE
FOXA1	chr5	137947423	137947476	0.464307	ACCESSIBLE
FOXA1	chr5	138739553	138739941	0.086053	ACCESSIBLE
FOXA1	chr5	140998659	140998862	0.0795671	ACCESSIBLE
FOXA1	chr5	141281772	141282225	0.596325	ACCESSIBLE
FOXA1	chr5	141488129	141488316	0.085166	ACCESSIBLE
FOXA1	chr5	145214862	145215035	0.11706	ACCESSIBLE
FOXA1	chr5	145562001	145562489	0.105272	ACCESSIBLE
FOXA1	chr5	145582824	145583270	0.176407	ACCESSIBLE
FOXA1	chr5	145788739	145789220	0.27079	ACCESSIBLE
FOXA1	chr5	145826529	145826824	0.16666	ACCESSIBLE
FOXA1	chr5	147763313	147763610	0.274235	ACCESSIBLE
FOXA1	chr5	148187471	148187915	0.107391	ACCESSIBLE
FOXA1	chr5	148205387	148206073	0.0689124	ACCESSIBLE
FOXA1	chr5	148724876	148725151	0.338005	ACCESSIBLE
FOXA1	chr5	148930955	148931383	0.0473701	ACCESSIBLE
FOXA1	chr5	149170075	149170280	0.467499	ACCESSIBLE
FOXA1	chr5	149340121	149340386	0.0822013	ACCESSIBLE
FOXA1	chr5	149406457	149406667	0.194642	ACCESSIBLE
FOXA1	chr5	150763981	150764079	0.88592	ACCESSIBLE
FOXA1	chr5	153418263	153418661	0.143059	ACCESSIBLE
FOXA1	chr5	154220717	154221118	0.0988773	ACCESSIBLE
FOXA1	chr5	159546484	159546854	0.124784	ACCESSIBLE
FOXA1	chr5	169361993	169362465	0.101824	ACCESSIBLE
FOXA1	chr5	169407487	169407875	0.196547	ACCESSIBLE
FOXA1	chr5	171782140	171782285	0.178902	ACCESSIBLE
FOXA1	chr5	172192147	172192594	0.0910231	ACCESSIBLE
FOXA1	chr5	173043695	173043879	0.115366	ACCESSIBLE
FOXA1	chr5	173193193	173193352	0.411006	ACCESSIBLE
FOXA1	chr5	175875097	175875486	0.201517	ACCESSIBLE
FOXA1	chr5	176433798	176434380	0.320449	ACCESSIBLE
FOXA1	chr5	176784516	176784658	0.587936	ACCESSIBLE
FOXA1	chr5	177319042	177319219	0.189671	ACCESSIBLE
FOXA1	chr5	177580870	177581095	0.163734	ACCESSIBLE
FOXA1	chr12	308806	309127	0.216646	ACCESSIBLE
FOXA1	chr12	382390	382908	0.416549	ACCESSIBLE
FOXA1	chr12	510643	510796	0.398431	ACCESSIBLE
FOXA1	chr12	7592620	7592898	0.168928	ACCESSIBLE
FOXA1	chr12	10364811	10365168	0.0618537	ACCESSIBLE
FOXA1	chr12	13080329	13080756	0.0585881	ACCESSIBLE
FOXA1	chr12	18198482	18198839	0.276213	ACCESSIBLE
FOXA1	chr12	19283911	19284191	0.100643	ACCESSIBLE
FOXA1	chr12	21590583	21590805	0.134517	ACCESSIBLE
FOXA1	chr12	21798008	21798268	0.121066	ACCESSIBLE
FOXA1	chr12	22289396	22289567	0.313231	ACCESSIBLE
FOXA1	chr12	22697522	22697719	0.307534	ACCESSIBLE
FOXA1	chr12	24222781	24223182	0.162731	ACCESSIBLE
FOXA1	chr12	25086724	25087082	0.122549	ACCESSIBLE
FOXA1	chr12	25403861	25404521	0.0103608	ACCESSIBLE
FOXA1	chr12	25539073	25539451	0.142244	ACCESSIBLE
FOXA1	chr12	28343687	28343965	0.0829627	ACCESSIBLE
FOXA1	chr12	29533920	29534371	0.282137	ACCESSIBLE
FOXA1	chr12	32259706	32259859	0.461938	ACCESSIBLE
FOXA1	chr12	32831982	32832218	0.0394691	ACCESSIBLE
FOXA1	chr12	33673942	33674562	0.0823734	ACCESSIBLE
FOXA1	chr12	34175282	34175584	0.270061	ACCESSIBLE
FOXA1	chr12	38710427	38710582	0.582	ACCESSIBLE
FOXA1	chr12	40410742	40410966	0.356808	ACCESSIBLE
FOXA1	chr12	46121309	46121698	0.111501	ACCESSIBLE
FOXA1	chr12	46384129	46384767	0.119359	ACCESSIBLE
FOXA1	chr12	46751890	46752039	0.721044	ACCESSIBLE
FOXA1	chr12	47377703	47378006	0.327091	ACCESSIBLE
FOXA1	chr12	47473290	47473443	0.155934	ACCESSIBLE
FOXA1	chr12	47670515	47670871	0.14171	ACCESSIBLE
FOXA1	chr12	50222311	50222574	0.046682	ACCESSIBLE
FOXA1	chr12	50419317	50419494	0.470282	ACCESSIBLE
FOXA1	chr12	50505777	50506029	0.129043	ACCESSIBLE
FOXA1	chr12	51162788	51162841	0.209026	ACCESSIBLE
FOXA1	chr12	51566738	51567183	0.0142542	ACCESSIBLE
FOXA1	chr12	54793090	54793293	1.1868	ACCESSIBLE
FOXA1	chr12	55386904	55387193	0.394715	ACCESSIBLE
FOXA1	chr12	55893592	55894103	0.137395	ACCESSIBLE
FOXA1	chr12	56013339	56013649	0.241552	ACCESSIBLE
FOXA1	chr12	57119161	57119352	0.108543	ACCESSIBLE
FOXA1	chr12	57505515	57506240	0.174079	ACCESSIBLE
FOXA1	chr12	58259494	58259603	0.145598	ACCESSIBLE
FOXA1	chr12	62653788	62654182	0.112189	ACCESSIBLE
FOXA1	chr12	62996973	62997224	0.240602	ACCESSIBLE
FOXA1	chr12	64797801	64798183	0.376211	ACCESSIBLE
FOXA1	chr12	64845614	64845960	0.0949655	ACCESSIBLE
FOXA1	chr12	65586898	65587429	0.0550497	ACCESSIBLE
FOXA1	chr12	66356799	66357031	0.807528	ACCESSIBLE
FOXA1	chr12	66563108	66563753	0.0497308	ACCESSIBLE
FOXA1	chr12	66696199	66696529	0.248236	ACCESSIBLE
FOXA1	chr12	67662397	67663296	0.08922	ACCESSIBLE
FOXA1	chr12	69139710	69139952	0.215239	ACCESSIBLE
FOXA1	chr12	75723719	75724035	0.0831567	ACCESSIBLE
FOXA1	chr12	76796012	76796462	0.100555	ACCESSIBLE
FOXA1	chr12	77395122	77395309	1.3542	ACCESSIBLE
FOXA1	chr12	77443615	77443804	0.819122	ACCESSIBLE
FOXA1	chr12	82752181	82752570	0.093839	ACCESSIBLE
FOXA1	chr12	88728229	88728382	0.190731	ACCESSIBLE
FOXA1	chr12	89919819	89920016	0.118986	ACCESSIBLE
FOXA1	chr12	89960650	89961047	0.245388	ACCESSIBLE
FOXA1	chr12	90194327	90194569	0.318195	ACCESSIBLE
FOXA1	chr12	92287303	92287629	0.119996	ACCESSIBLE
FOXA1	chr12	93178988	93179220	0.116429	ACCESSIBLE
FOXA1	chr12	94121757	94121826	0.241871	ACCESSIBLE
FOXA1	chr12	95867662	95868078	0.0289993	ACCESSIBLE
FOXA1	chr12	97113539	97114125	0.126247	ACCESSIBLE
FOXA1	chr12	98987146	98987529	0.0629651	ACCESSIBLE
FOXA1	chr12	102224711	102224998	0.0592752	ACCESSIBLE
FOXA1	chr12	102513957	102514193	0.288827	ACCESSIBLE
FOXA1	chr12	102799927	102800233	0.479783	ACCESSIBLE
FOXA1	chr12	102874389	102874457	0.169499	ACCESSIBLE
FOXA1	chr12	103270796	103271093	1.05058	ACCESSIBLE
FOXA1	chr12	104531881	104532063	0.211818	ACCESSIBLE
FOXA1	chr12	107350404	107350854	0.252035	ACCESSIBLE
FOXA1	chr12	109125390	109125594	0.145334	ACCESSIBLE
FOXA1	chr12	110011272	110011610	0.0792303	ACCESSIBLE
FOXA1	chr12	110906036	110906269	0.210834	ACCESSIBLE
FOXA1	chr12	111180652	111181000	0.241778	ACCESSIBLE
FOXA1	chr12	112124942	112125193	0.0707918	ACCESSIBLE
FOXA1	chr12	112451034	112451308	0.171092	ACCESSIBLE
FOXA1	chr12	113697484	113697963	0.155404	ACCESSIBLE
FOXA1	chr12	116673932	116674107	0.163941	ACCESSIBLE
FOXA1	chr12	116694984	116695315	0.205884	ACCESSIBLE
FOXA1	chr12	116986281	116986450	0.218377	ACCESSIBLE
FOXA1	chr12	120426630	120426852	0.0373222	ACCESSIBLE
FOXA1	chr12	120524802	120525004	0.309835	ACCESSIBLE
FOXA1	chr12	124197869	124198258	0.157545	ACCESSIBLE
FOXA1	chr12	124457367	124457577	0.188233	ACCESSIBLE
FOXA1	chr12	125360401	125360554	0.739604	ACCESSIBLE
FOXA1	chr12	127385299	127385447	0.325381	ACCESSIBLE
FOXA1	chr12	127392486	127392887	0.0916113	ACCESSIBLE
FOXA1	chr12	132568557	132568788	0.0600472	ACCESSIBLE
FOXA1	chr2	3298007	3298451	0.643284	ACCESSIBLE
FOXA1	chr2	3383961	3384046	0.109607	ACCESSIBLE
FOXA1	chr2	9695883	9696242	0.134186	ACCESSIBLE
FOXA1	chr2	11213542	11213767	0.533788	ACCESSIBLE
FOXA1	chr2	15701541	15701708	0.156458	ACCESSIBLE
FOXA1	chr2	20321827	20322176	0.334431	ACCESSIBLE
FOXA1	chr2	20408019	20408405	0.094102	ACCESSIBLE
FOXA1	chr2	20595763	20596020	0.139842	ACCESSIBLE
FOXA1	chr2	20674962	20675077	0.877666	ACCESSIBLE
FOXA1	chr2	24149982	24150209	0.068818	ACCESSIBLE
FOXA1	chr2	24270277	24270470	0.088265	ACCESSIBLE
FOXA1	chr2	24277636	24277865	0.60331	ACCESSIBLE
FOXA1	chr2	24299181	24299533	0.124	ACCESSIBLE
FOXA1	chr2	24740146	24740504	0.221005	ACCESSIBLE
FOXA1	chr2	24836069	24836375	0.195563	ACCESSIBLE
FOXA1	chr2	26174038	26174281	0.258623	ACCESSIBLE
FOXA1	chr2	27008472	27008811	0.113856	ACCESSIBLE
FOXA1	chr2	27719294	27719598	0.346018	ACCESSIBLE
FOXA1	chr2	27886333	27886650	0.284617	ACCESSIBLE
FOXA1	chr2	28817061	28817482	0.417134	ACCESSIBLE
FOXA1	chr2	29093256	29093563	0.104771	ACCESSIBLE
FOXA1	chr2	29117345	29117507	0.112181	ACCESSIBLE
FOXA1	chr2	30889413	30889665	0.155472	ACCESSIBLE
FOXA1	chr2	30908867	30909079	0.376834	ACCESSIBLE
FOXA1	chr2	32390673	32390959	0.0680738	ACCESSIBLE
FOXA1	chr2	32852991	32853146	0.127508	ACCESSIBLE
FOXA1	chr2	37311285	37311662	0.14071	ACCESSIBLE
FOXA1	chr2	38770037	38770205	0.0376136	ACCESSIBLE
FOXA1	chr2	38829960	38830211	0.100235	ACCESSIBLE
FOXA1	chr2	38893051	38893400	0.158067	ACCESSIBLE
FOXA1	chr2	39102916	39103182	0.156974	ACCESSIBLE
FOXA1	chr2	42423856	42424310	0.182226	ACCESSIBLE
FOXA1	chr2	43836705	43836865	0.526762	ACCESSIBLE
FOXA1	chr2	44001188	44001407	0.180624	ACCESSIBLE
FOXA1	chr2	44395039	44395336	0.0715957	ACCESSIBLE
FOXA1	chr2	45686195	45686403	0.0873393	ACCESSIBLE
FOXA1	chr2	46727274	46727582	0.271896	ACCESSIBLE
FOXA1	chr2	46844107	46844365	0.189818	ACCESSIBLE
FOXA1	chr2	46925965	46926283	0.0403011	ACCESSIBLE
FOXA1	chr2	48942640	48942977	0.293899	ACCESSIBLE
FOXA1	chr2	54521981	54522317	0.458206	ACCESSIBLE
FOXA1	chr2	55647113	55647410	0.234223	ACCESSIBLE
FOXA1	chr2	58468348	58468610	0.284446	ACCESSIBLE
FOXA1	chr2	61886218	61886579	0.337312	ACCESSIBLE
FOXA1	chr2	63815625	63816164	0.133048	ACCESSIBLE
FOXA1	chr2	64751240	64751687	0.0645779	ACCESSIBLE
FOXA1	chr2	66723248	66723575	0.290824	ACCESSIBLE
FOXA1	chr2	74007199	74007556	0.137006	ACCESSIBLE
FOXA1	chr2	74134987	74135419	0.0826593	ACCESSIBLE
FOXA1	chr2	74153833	74154085	0.159083	ACCESSIBLE
FOXA1	chr2	74619039	74619305	0.145528	ACCESSIBLE
FOXA1	chr2	74756855	74757083	0.0530923	ACCESSIBLE
FOXA1	chr2	80115137	80115290	0.665695	ACCESSIBLE
FOXA1	chr2	84686316	84686667	0.106427	ACCESSIBLE
FOXA1	chr2	85153038	85153310	0.184415	ACCESSIBLE
FOXA1	chr2	85647931	85648157	0.0973868	ACCESSIBLE
FOXA1	chr2	88125459	88125618	0.125658	ACCESSIBLE
FOXA1	chr2	91848005	91848158	0.092723	ACCESSIBLE
FOXA1	chr2	96657461	96657758	0.0665429	ACCESSIBLE
FOXA1	chr2	96840240	96840482	0.311183	ACCESSIBLE
FOXA1	chr2	97304049	97304210	0.226477	ACCESSIBLE
FOXA1	chr2	97405829	97406083	0.143018	ACCESSIBLE
FOXA1	chr2	98612810	98612996	0.251133	ACCESSIBLE
FOXA1	chr2	99682699	99682910	0.664206	ACCESSIBLE
FOXA1	chr2	99952907	99953113	0.42386	ACCESSIBLE
FOXA1	chr2	99953709	99953871	0.13439	ACCESSIBLE
FOXA1	chr2	101868841	101869223	0.0402598	ACCESSIBLE
FOXA1	chr2	108363227	108363789	0.139782	ACCESSIBLE
FOXA1	chr2	109341542	109341824	0.199797	ACCESSIBLE
FOXA1	chr2	111435596	111435769	0.113491	ACCESSIBLE
FOXA1	chr2	114195210	114195573	0.103834	ACCESSIBLE
FOXA1	chr2	118572095	118572327	0.181254	ACCESSIBLE
FOXA1	chr2	118845643	118846073	0.121867	ACCESSIBLE
FOXA1	chr2	121832524	121832998	0.573747	ACCESSIBLE
FOXA1	chr2	122512942	122513215	0.0939529	ACCESSIBLE
FOXA1	chr2	127065782	127066275	0.057192	ACCESSIBLE
FOXA1	chr2	132250331	132250513	0.0706893	ACCESSIBLE
FOXA1	chr2	133110146	133110306	0.0882691	ACCESSIBLE
FOXA1	chr2	136499039	136499274	0.0671114	ACCESSIBLE
FOXA1	chr2	139231587	139231656	0.366682	ACCESSIBLE
FOXA1	chr2	145107519	145107802	0.144232	ACCESSIBLE
FOXA1	chr2	145277676	145277829	0.169817	ACCESSIBLE
FOXA1	chr2	146526632	146526955	0.265172	ACCESSIBLE
FOXA1	chr2	148778084	148778498	0.0508673	ACCESSIBLE
FOXA1	chr2	149477765	149478050	0.319415	ACCESSIBLE
FOXA1	chr2	150443838	150444408	0.197306	ACCESSIBLE
FOXA1	chr2	152590371	152590609	0.42453	ACCESSIBLE
FOXA1	chr2	152616631	152617054	0.233527	ACCESSIBLE
FOXA1	chr2	152684984	152685387	0.0805076	ACCESSIBLE
FOXA1	chr2	152764326	152764452	0.237229	ACCESSIBLE
FOXA1	chr2	153031800	153032189	0.243627	ACCESSIBLE
FOXA1	chr2	153423016	153423536	0.584913	ACCESSIBLE
FOXA1	chr2	153587237	153587585	0.168666	ACCESSIBLE
FOXA1	chr2	158039346	158039415	0.256145	ACCESSIBLE
FOXA1	chr2	158354165	158354349	0.50858	ACCESSIBLE
FOXA1	chr2	159097491	159097614	0.566382	ACCESSIBLE
FOXA1	chr2	166809918	166810038	0.135503	ACCESSIBLE
FOXA1	chr2	166810220	166810410	0.0595241	ACCESSIBLE
FOXA1	chr2	167275914	167276227	0.345563	ACCESSIBLE
FOXA1	chr2	170972376	170973047	0.371043	ACCESSIBLE
FOXA1	chr2	171071165	171071313	0.348917	ACCESSIBLE
FOXA1	chr2	171762388	171762597	0.234898	ACCESSIBLE
FOXA1	chr2	171785418	171785690	0.111205	ACCESSIBLE
FOXA1	chr2	171786775	171787004	0.225959	ACCESSIBLE
FOXA1	chr2	171997786	171998151	0.0830814	ACCESSIBLE
FOXA1	chr2	172081835	172081988	0.283123	ACCESSIBLE
FOXA1	chr2	172397841	172398181	0.212153	ACCESSIBLE
FOXA1	chr2	172778724	172779050	0.126294	ACCESSIBLE
FOXA1	chr2	172931124	172931492	0.234997	ACCESSIBLE
FOXA1	chr2	173915232	173915270	0.301313	ACCESSIBLE
FOXA1	chr2	175400923	175401311	1.20746	ACCESSIBLE
FOXA1	chr2	176819901	176820065	0.116377	ACCESSIBLE
FOXA1	chr2	176866990	176867378	0.0916019	ACCESSIBLE
FOXA1	chr2	178217128	178217627	0.165291	ACCESSIBLE
FOXA1	chr2	178619318	178619596	0.287688	ACCESSIBLE
FOXA1	chr2	178976936	178977235	0.0584679	ACCESSIBLE
FOXA1	chr2	180804218	180804295	0.52902	ACCESSIBLE
FOXA1	chr2	182668608	182669165	0.0910978	ACCESSIBLE
FOXA1	chr2	182756251	182756480	0.0829701	ACCESSIBLE
FOXA1	chr2	183988874	183989248	0.0687991	ACCESSIBLE
FOXA1	chr2	187350492	187350970	0.153698	ACCESSIBLE
FOXA1	chr2	187454606	187454908	0.108772	ACCESSIBLE
FOXA1	chr2	187816806	187817035	0.241275	ACCESSIBLE
FOXA1	chr2	188505872	188506155	0.569676	ACCESSIBLE
FOXA1	chr2	189157410	189157679	0.434126	ACCESSIBLE
FOXA1	chr2	190305613	190306086	0.0562465	ACCESSIBLE
FOXA1	chr2	190445489	190445705	0.096115	ACCESSIBLE
FOXA1	chr2	190525926	190526257	0.0661657	ACCESSIBLE
FOXA1	chr2	190627250	190627561	0.147994	ACCESSIBLE
FOXA1	chr2	191708967	191709189	0.423826	ACCESSIBLE
FOXA1	chr2	191884981	191885157	0.235632	ACCESSIBLE
FOXA1	chr2	191895235	191895530	0.401723	ACCESSIBLE
FOXA1	chr2	196521655	196522111	0.0225514	ACCESSIBLE
FOXA1	chr2	198299661	198300071	0.0947035	ACCESSIBLE
FOXA1	chr2	198317878	198318317	0.0691125	ACCESSIBLE
FOXA1	chr2	198738135	198738376	0.0983269	ACCESSIBLE
FOXA1	chr2	200336394	200336621	0.476866	ACCESSIBLE
FOXA1	chr2	201390687	201390926	0.192087	ACCESSIBLE
FOXA1	chr2	201828358	201828753	0.0712277	ACCESSIBLE
FOXA1	chr2	204515577	204516244	0.822549	ACCESSIBLE
FOXA1	chr2	208014543	208014591	0.531086	ACCESSIBLE
FOXA1	chr2	208030818	208031120	0.10301	ACCESSIBLE
FOXA1	chr2	208634484	208634762	0.162955	ACCESSIBLE
FOXA1	chr2	209130671	209130940	0.303266	ACCESSIBLE
FOXA1	chr2	215674540	215674966	0.0849606	ACCESSIBLE
FOXA1	chr2	217363345	217363686	0.0890807	ACCESSIBLE
FOXA1	chr2	218012377	218013007	0.124838	ACCESSIBLE
FOXA1	chr2	219433179	219433510	0.103707	ACCESSIBLE
FOXA1	chr2	219575427	219575580	0.527229	ACCESSIBLE
FOXA1	chr2	223920595	223920885	0.179364	ACCESSIBLE
FOXA1	chr2	232531195	232531400	0.0673823	ACCESSIBLE
FOXA1	chr2	232665276	232665514	0.364168	ACCESSIBLE
FOXA1	chr2	232799908	232800368	0.368455	ACCESSIBLE
FOXA1	chr2	238683554	238683823	0.333324	ACCESSIBLE
FOXA1	chr9	4679340	4679680	0.261822	ACCESSIBLE
FOXA1	chr9	6029825	6030034	0.227444	ACCESSIBLE
FOXA1	chr9	6413048	6413313	0.0851816	ACCESSIBLE
FOXA1	chr9	6429450	6429673	0.188797	ACCESSIBLE
FOXA1	chr9	11065020	11065260	0.180252	ACCESSIBLE
FOXA1	chr9	12776150	12776673	0.161499	ACCESSIBLE
FOXA1	chr9	14910335	14910583	0.474261	ACCESSIBLE
FOXA1	chr9	14961478	14961758	0.0739027	ACCESSIBLE
FOXA1	chr9	14993010	14993177	0.145489	ACCESSIBLE
FOXA1	chr9	20684081	20684337	0.138794	ACCESSIBLE
FOXA1	chr9	33415543	33415923	0.140338	ACCESSIBLE
FOXA1	chr9	33473874	33474198	0.0593253	ACCESSIBLE
FOXA1	chr9	35903273	35903438	0.420349	ACCESSIBLE
FOXA1	chr9	36765718	36765739	0.413533	ACCESSIBLE
FOXA1	chr9	37027721	37027940	0.692191	ACCESSIBLE
FOXA1	chr9	37120181	37120539	0.0438088	ACCESSIBLE
FOXA1	chr9	37239408	37239651	0.163748	ACCESSIBLE
FOXA1	chr9	45357051	45357204	0.472312	ACCESSIBLE
FOXA1	chr9	66494264	66494478	0.0627666	ACCESSIBLE
FOXA1	chr9	68418949	68419063	0.815733	ACCESSIBLE
FOXA1	chr9	69262522	69262765	0.0507589	ACCESSIBLE
FOXA1	chr9	71394669	71394919	0.193768	ACCESSIBLE
FOXA1	chr9	72374462	72374615	0.212092	ACCESSIBLE
FOXA1	chr9	74526026	74526479	0.288511	ACCESSIBLE
FOXA1	chr9	74570414	74570679	0.458531	ACCESSIBLE
FOXA1	chr9	76484251	76484506	0.179479	ACCESSIBLE
FOXA1	chr9	79273391	79273661	0.243495	ACCESSIBLE
FOXA1	chr9	79792186	79792535	0.116623	ACCESSIBLE
FOXA1	chr9	86323484	86323750	0.0711422	ACCESSIBLE
FOXA1	chr9	86536297	86536493	0.127328	ACCESSIBLE
FOXA1	chr9	90524725	90525084	0.307804	ACCESSIBLE
FOXA1	chr9	94015761	94015954	0.0875663	ACCESSIBLE
FOXA1	chr9	95055963	95056223	0.169568	ACCESSIBLE
FOXA1	chr9	95640176	95640578	0.0924053	ACCESSIBLE
FOXA1	chr9	96928178	96928508	0.105912	ACCESSIBLE
FOXA1	chr9	97443638	97443877	0.407469	ACCESSIBLE
FOXA1	chr9	97488749	97489208	0.0650903	ACCESSIBLE
FOXA1	chr9	99938383	99938743	0.216251	ACCESSIBLE
FOXA1	chr9	102861181	102861583	0.0778321	ACCESSIBLE
FOXA1	chr9	103197138	103197157	0.607599	ACCESSIBLE
FOXA1	chr9	103463109	103463375	0.835501	ACCESSIBLE
FOXA1	chr9	104150187	104150435	0.751489	ACCESSIBLE
FOXA1	chr9	104160578	104161137	0.305273	ACCESSIBLE
FOXA1	chr9	104295800	104296150	0.171601	ACCESSIBLE
FOXA1	chr9	110046283	110046575	0.189156	ACCESSIBLE
FOXA1	chr9	111882270	111882425	0.0872953	ACCESSIBLE
FOXA1	chr9	115141968	115142323	0.0722377	ACCESSIBLE
FOXA1	chr9	115480191	115480479	0.178635	ACCESSIBLE
FOXA1	chr9	123964137	123964440	0.207136	ACCESSIBLE
FOXA1	chr9	124132650	124132914	0.0564513	ACCESSIBLE
FOXA1	chr9	124922021	124922176	0.260106	ACCESSIBLE
FOXA1	chr9	125572430	125572740	0.203266	ACCESSIBLE
FOXA1	chr9	125667602	125667924	0.307053	ACCESSIBLE
FOXA1	chr9	125675380	125675596	0.257002	ACCESSIBLE
FOXA1	chr9	125693763	125694111	0.172147	ACCESSIBLE
FOXA1	chr9	125702968	125703265	0.125423	ACCESSIBLE
FOXA1	chr9	133587975	133588379	0.122756	ACCESSIBLE
FOXA1	chr9	134042500	134042935	0.945543	ACCESSIBLE
FOXA1	chr9	134053589	134054072	0.0613232	ACCESSIBLE
FOXA1	chr9	134180374	134180722	0.178763	ACCESSIBLE
FOXA1	chr9	135377174	135377371	0.173194	ACCESSIBLE
FOXA1	chr9	139258324	139258604	0.586201	ACCESSIBLE
FOXA1	chr22	18121058	18121596	0.0715401	ACCESSIBLE
FOXA1	chr22	19205389	19205761	0.262485	ACCESSIBLE
FOXA1	chr22	19378173	19378469	0.228549	ACCESSIBLE
FOXA1	chr22	20104637	20105008	0.00594048	ACCESSIBLE
FOXA1	chr22	20618448	20618674	0.0249062	ACCESSIBLE
FOXA1	chr22	21457348	21457501	0.12305	ACCESSIBLE
FOXA1	chr22	22617180	22617568	0.217866	ACCESSIBLE
FOXA1	chr22	22723639	22723973	1.24818	ACCESSIBLE
FOXA1	chr22	22725400	22725640	0.878532	ACCESSIBLE
FOXA1	chr22	22901429	22901869	0.058726	ACCESSIBLE
FOXA1	chr22	23224369	23224381	0.659463	ACCESSIBLE
FOXA1	chr22	28315266	28315563	0.0712579	ACCESSIBLE
FOXA1	chr22	29219078	29219394	0.104459	ACCESSIBLE
FOXA1	chr22	29976093	29976271	0.0730416	ACCESSIBLE
FOXA1	chr22	30209426	30209706	0.193262	ACCESSIBLE
FOXA1	chr22	31709403	31709610	0.340922	ACCESSIBLE
FOXA1	chr22	32928107	32928289	0.30497	ACCESSIBLE
FOXA1	chr22	33322862	33323077	1.10253	ACCESSIBLE
FOXA1	chr22	35998148	35998374	0.991465	ACCESSIBLE
FOXA1	chr22	37269785	37269952	0.217025	ACCESSIBLE
FOXA1	chr22	38902338	38902559	0.0811952	ACCESSIBLE
FOXA1	chr22	39179052	39179205	0.318519	ACCESSIBLE
FOXA1	chr22	40573000	40573395	0.103993	ACCESSIBLE
FOXA1	chr22	40783875	40784299	0.0579313	ACCESSIBLE
FOXA1	chr22	43411126	43411349	0.236734	ACCESSIBLE
FOXA1	chr22	50578545	50578872	0.4222	ACCESSIBLE
FOXA1	chr19	247045	247296	0.326405	ACCESSIBLE
FOXA1	chr19	2783302	2783620	0.21542	ACCESSIBLE
FOXA1	chr19	2785269	2785463	0.162374	ACCESSIBLE
FOXA1	chr19	3022664	3023041	0.125706	ACCESSIBLE
FOXA1	chr19	3132904	3133277	0.22565	ACCESSIBLE
FOXA1	chr19	3626863	3627133	0.05153	ACCESSIBLE
FOXA1	chr19	4402295	4402551	0.325016	ACCESSIBLE
FOXA1	chr19	4791329	4791711	0.0920639	ACCESSIBLE
FOXA1	chr19	5578093	5578103	0.627214	ACCESSIBLE
FOXA1	chr19	5978176	5978359	0.171752	ACCESSIBLE
FOXA1	chr19	9420433	9420763	0.0976168	ACCESSIBLE
FOXA1	chr19	9945567	9945919	0.0720464	ACCESSIBLE
FOXA1	chr19	14192122	14192296	0.278987	ACCESSIBLE
FOXA1	chr19	19097738	19097960	0.333083	ACCESSIBLE
FOXA1	chr19	30101698	30101862	0.342293	ACCESSIBLE
FOXA1	chr19	30251039	30251229	0.335729	ACCESSIBLE
FOXA1	chr19	37663564	37663893	0.0681972	ACCESSIBLE
FOXA1	chr19	38397632	38397859	0.07249	ACCESSIBLE
FOXA1	chr19	39536636	39537079	0.0925721	ACCESSIBLE
FOXA1	chr19	41731399	41731806	0.451497	ACCESSIBLE
FOXA1	chr19	41768330	41768512	0.150283	ACCESSIBLE
FOXA1	chr19	42724076	42724480	0.0500947	ACCESSIBLE
FOXA1	chr19	42787329	42787495	0.0942393	ACCESSIBLE
FOXA1	chr19	42829452	42829709	0.125488	ACCESSIBLE
FOXA1	chr19	42924349	42924687	0.473272	ACCESSIBLE
FOXA1	chr19	44100224	44100667	0.0980149	ACCESSIBLE
FOXA1	chr19	44809090	44809243	0.474105	ACCESSIBLE
FOXA1	chr19	46195574	46195858	0.0755135	ACCESSIBLE
FOXA1	chr19	46498394	46498576	0.0746417	ACCESSIBLE
FOXA1	chr19	46916771	46917143	0.158512	ACCESSIBLE
FOXA1	chr19	46919962	46920139	0.307865	ACCESSIBLE
FOXA1	chr19	48867284	48867499	0.244375	ACCESSIBLE
FOXA1	chr19	49319452	49319526	0.17241	ACCESSIBLE
FOXA1	chr19	50143464	50143938	0.0646892	ACCESSIBLE
FOXA1	chr19	51762550	51762714	0.180256	ACCESSIBLE
FOXA1	chr19	55638501	55638638	1.0525	ACCESSIBLE
FOXA1	chr19	55677978	55678450	0.136953	ACCESSIBLE
FOXA1	chr19	55979220	55979586	0.154722	ACCESSIBLE
FOXA1	chr19	56092757	56092819	0.803731	ACCESSIBLE
FOXA1	chr19	59092400	59092748	0.171044	ACCESSIBLE
FOXA1	chr13	20437634	20437978	0.0772424	ACCESSIBLE
FOXA1	chr13	20532720	20532873	0.098337	ACCESSIBLE
FOXA1	chr13	20737642	20738090	0.239072	ACCESSIBLE
FOXA1	chr13	21347970	21348165	0.328356	ACCESSIBLE
FOXA1	chr13	21517688	21517918	0.33393	ACCESSIBLE
FOXA1	chr13	22177912	22178071	0.27865	ACCESSIBLE
FOXA1	chr13	25497000	25497236	0.142847	ACCESSIBLE
FOXA1	chr13	28024498	28024743	0.0739627	ACCESSIBLE
FOXA1	chr13	28107493	28107799	0.514627	ACCESSIBLE
FOXA1	chr13	28194649	28194925	0.125588	ACCESSIBLE
FOXA1	chr13	34116617	34117033	0.0820986	ACCESSIBLE
FOXA1	chr13	34298044	34298197	0.458367	ACCESSIBLE
FOXA1	chr13	34335712	34336087	0.901586	ACCESSIBLE
FOXA1	chr13	39612070	39612671	0.100613	ACCESSIBLE
FOXA1	chr13	46756089	46756336	0.103856	ACCESSIBLE
FOXA1	chr13	48611740	48612357	0.164965	ACCESSIBLE
FOXA1	chr13	49821737	49822122	0.0913798	ACCESSIBLE
FOXA1	chr13	50018118	50018519	0.109236	ACCESSIBLE
FOXA1	chr13	50069516	50069718	0.229566	ACCESSIBLE
FOXA1	chr13	50931821	50932118	0.134452	ACCESSIBLE
FOXA1	chr13	52389476	52389709	0.153741	ACCESSIBLE
FOXA1	chr13	52761339	52761627	0.172628	ACCESSIBLE
FOXA1	chr13	53226549	53227017	0.210275	ACCESSIBLE
FOXA1	chr13	64649768	64650203	0.136555	ACCESSIBLE
FOXA1	chr13	69282548	69282715	0.214685	ACCESSIBLE
FOXA1	chr13	80915384	80915766	0.195454	ACCESSIBLE
FOXA1	chr13	81122055	81122346	0.310628	ACCESSIBLE
FOXA1	chr13	81210372	81210969	0.537847	ACCESSIBLE
FOXA1	chr13	81290896	81291182	0.530485	ACCESSIBLE
FOXA1	chr13	81914486	81914802	0.14835	ACCESSIBLE
FOXA1	chr13	81967820	81968090	0.201456	ACCESSIBLE
FOXA1	chr13	83676432	83676585	0.217493	ACCESSIBLE
FOXA1	chr13	89815444	89815660	0.588457	ACCESSIBLE
FOXA1	chr13	92001305	92001593	0.261877	ACCESSIBLE
FOXA1	chr13	93971246	93971575	0.470168	ACCESSIBLE
FOXA1	chr13	100148857	100149194	0.14077	ACCESSIBLE
FOXA1	chr13	114103650	114103815	0.356013	ACCESSIBLE
FOXA1	chr21	9882033	9882298	0.24169	ACCESSIBLE
FOXA1	chr21	9968500	9968793	0.137523	ACCESSIBLE
FOXA1	chr21	10194340	10194839	0.419084	ACCESSIBLE
FOXA1	chr21	10996551	10996866	0.449273	ACCESSIBLE
FOXA1	chr21	16494044	16494249	0.381428	ACCESSIBLE
FOXA1	chr21	16592298	16592494	0.324797	ACCESSIBLE
FOXA1	chr21	16930417	16930627	0.514735	ACCESSIBLE
FOXA1	chr21	27107169	27107645	0.128004	ACCESSIBLE
FOXA1	chr21	30445945	30446368	0.061977	ACCESSIBLE
FOXA1	chr21	30502502	30502910	0.481302	ACCESSIBLE
FOXA1	chr21	31021719	31022156	0.219374	ACCESSIBLE
FOXA1	chr21	31221988	31222442	0.217964	ACCESSIBLE
FOXA1	chr21	33448647	33448829	0.350091	ACCESSIBLE
FOXA1	chr21	34697600	34697826	0.341679	ACCESSIBLE
FOXA1	chr21	34733375	34733796	0.124494	ACCESSIBLE
FOXA1	chr21	34824207	34824453	0.610369	ACCESSIBLE
FOXA1	chr21	35014050	35014704	0.0655535	ACCESSIBLE
FOXA1	chr21	35022484	35022726	0.332726	ACCESSIBLE
FOXA1	chr21	35747577	35747905	0.0601289	ACCESSIBLE
FOXA1	chr21	36399570	36399725	0.199633	ACCESSIBLE
FOXA1	chr21	37432477	37432952	0.194273	ACCESSIBLE
FOXA1	chr21	37692278	37692600	0.0708624	ACCESSIBLE
FOXA1	chr21	38738784	38739088	0.0744308	ACCESSIBLE
FOXA1	chr21	38807493	38807760	0.294099	ACCESSIBLE
FOXA1	chr21	38819022	38819200	0.134555	ACCESSIBLE
FOXA1	chr21	39493349	39493810	0.0722998	ACCESSIBLE
FOXA1	chr21	40451811	40451998	0.181781	ACCESSIBLE
FOXA1	chr21	43203629	43204044	0.107828	ACCESSIBLE
FOXA1	chr21	43430076	43430412	0.0879651	ACCESSIBLE
FOXA1	chr21	43546135	43546307	0.265389	ACCESSIBLE
FOXA1	chr21	43831455	43831837	0.504316	ACCESSIBLE
FOXA1	chr21	43870105	43870427	0.123293	ACCESSIBLE
FOXA1	chr21	46274379	46275014	0.131247	ACCESSIBLE
FOXA1	chr21	47892112	47892551	0.173969	ACCESSIBLE
FOXA1	chrM	2275	3482	0.0224354	ACCESSIBLE
FOXA1	chrM	6771	7155	0.0166341	ACCESSIBLE
FOXA1	chrM	11203	12299	0.0245827	ACCESSIBLE
FOXA1	chr17	259829	260138	0.0784745	ACCESSIBLE
FOXA1	chr17	900011	900234	0.0500967	ACCESSIBLE
FOXA1	chr17	5015216	5015400	0.194011	ACCESSIBLE
FOXA1	chr17	5210872	5211012	0.860984	ACCESSIBLE
FOXA1	chr17	5521872	5522143	0.116044	ACCESSIBLE
FOXA1	chr17	7486923	7487101	0.0798934	ACCESSIBLE
FOXA1	chr17	8534074	8534416	0.148155	ACCESSIBLE
FOXA1	chr17	16341967	16342328	0.041817	ACCESSIBLE
FOXA1	chr17	16438884	16439207	0.272553	ACCESSIBLE
FOXA1	chr17	17903172	17903399	0.495963	ACCESSIBLE
FOXA1	chr17	20705052	20705348	0.110091	ACCESSIBLE
FOXA1	chr17	20985392	20985545	0.302515	ACCESSIBLE
FOXA1	chr17	21837377	21837713	0.0747798	ACCESSIBLE
FOXA1	chr17	26368190	26368738	0.0608814	ACCESSIBLE
FOXA1	chr17	27621127	27621434	0.1014	ACCESSIBLE
FOXA1	chr17	27717080	27717347	0.113131	ACCESSIBLE
FOXA1	chr17	28059951	28059988	0.232194	ACCESSIBLE
FOXA1	chr17	28258135	28258669	0.256137	ACCESSIBLE
FOXA1	chr17	30130694	30131002	0.142456	ACCESSIBLE
FOXA1	chr17	32254840	32255071	0.375697	ACCESSIBLE
FOXA1	chr17	33894883	33895136	0.234074	ACCESSIBLE
FOXA1	chr17	34519763	34520151	0.249985	ACCESSIBLE
FOXA1	chr17	34607832	34608280	0.231812	ACCESSIBLE
FOXA1	chr17	34621345	34621772	0.239247	ACCESSIBLE
FOXA1	chr17	35306025	35306367	0.112774	ACCESSIBLE
FOXA1	chr17	36003326	36003623	0.123358	ACCESSIBLE
FOXA1	chr17	37027836	37028043	0.124811	ACCESSIBLE
FOXA1	chr17	37213084	37213461	0.117212	ACCESSIBLE
FOXA1	chr17	37491961	37492259	0.129622	ACCESSIBLE
FOXA1	chr17	37607324	37607648	0.353796	ACCESSIBLE
FOXA1	chr17	37844097	37844471	0.108173	ACCESSIBLE
FOXA1	chr17	38136741	38137138	0.110117	ACCESSIBLE
FOXA1	chr17	38579502	38579786	0.0737044	ACCESSIBLE
FOXA1	chr17	41150025	41150427	0.21429	ACCESSIBLE
FOXA1	chr17	41561104	41561505	0.062202	ACCESSIBLE
FOXA1	chr17	41633680	41633978	0.113572	ACCESSIBLE
FOXA1	chr17	42119063	42119259	0.624944	ACCESSIBLE
FOXA1	chr17	42215497	42216104	0.171707	ACCESSIBLE
FOXA1	chr17	42264117	42264424	0.121708	ACCESSIBLE
FOXA1	chr17	42589256	42589451	0.107417	ACCESSIBLE
FOXA1	chr17	44178623	44178966	0.243435	ACCESSIBLE
FOXA1	chr17	44271237	44271587	0.0225195	ACCESSIBLE
FOXA1	chr17	45266690	45266975	0.0978373	ACCESSIBLE
FOXA1	chr17	45973121	45973518	0.0726985	ACCESSIBLE
FOXA1	chr17	46894377	46894596	0.123219	ACCESSIBLE
FOXA1	chr17	46969737	46970153	0.0944979	ACCESSIBLE
FOXA1	chr17	47416148	47416268	0.394577	ACCESSIBLE
FOXA1	chr17	48128282	48128599	0.367802	ACCESSIBLE
FOXA1	chr17	48194470	48194756	0.305204	ACCESSIBLE
FOXA1	chr17	48943754	48944043	0.0752095	ACCESSIBLE
FOXA1	chr17	49230725	49231070	0.122207	ACCESSIBLE
FOXA1	chr17	49337395	49337842	0.031696	ACCESSIBLE
FOXA1	chr17	53828234	53828572	0.0380439	ACCESSIBLE
FOXA1	chr17	56072612	56072947	0.299001	ACCESSIBLE
FOXA1	chr17	56595189	56595607	0.0710373	ACCESSIBLE
FOXA1	chr17	57406953	57407370	0.177288	ACCESSIBLE
FOXA1	chr17	57784815	57785075	0.347924	ACCESSIBLE
FOXA1	chr17	57970165	57970572	0.0745393	ACCESSIBLE
FOXA1	chr17	60143234	60143474	0.280422	ACCESSIBLE
FOXA1	chr17	61627485	61627767	0.127361	ACCESSIBLE
FOXA1	chr17	61699339	61699652	0.108853	ACCESSIBLE
FOXA1	chr17	61850912	61851445	0.113734	ACCESSIBLE
FOXA1	chr17	66781813	66782004	0.325764	ACCESSIBLE
FOXA1	chr17	67853683	67853926	0.145412	ACCESSIBLE
FOXA1	chr17	68124925	68125241	0.0889097	ACCESSIBLE
FOXA1	chr17	73201395	73201790	0.0478261	ACCESSIBLE
FOXA1	chr17	73775849	73776217	0.239084	ACCESSIBLE
FOXA1	chr17	74667744	74667973	0.131492	ACCESSIBLE
FOXA1	chr17	74733293	74733904	0.0502979	ACCESSIBLE
FOXA1	chr17	75082809	75083036	0.933485	ACCESSIBLE
FOXA1	chr17	79368879	79369234	0.286419	ACCESSIBLE
FOXA1	chr17	80509840	80509993	0.359803	ACCESSIBLE
FOXA1	chr17	81178824	81179175	0.216139	ACCESSIBLE
FOXA1	chr18	158231	158604	0.187018	ACCESSIBLE
FOXA1	chr18	1103548	1103691	0.631536	ACCESSIBLE
FOXA1	chr18	1692060	1692231	0.738323	ACCESSIBLE
FOXA1	chr18	3045027	3045762	0.256794	ACCESSIBLE
FOXA1	chr18	3602698	3602851	0.24014	ACCESSIBLE
FOXA1	chr18	3675958	3676334	0.478398	ACCESSIBLE
FOXA1	chr18	3709233	3709480	0.161628	ACCESSIBLE
FOXA1	chr18	5237621	5237925	0.289434	ACCESSIBLE
FOXA1	chr18	6561501	6561869	0.146138	ACCESSIBLE
FOXA1	chr18	8615476	8615870	0.36971	ACCESSIBLE
FOXA1	chr18	9960271	9960729	0.301036	ACCESSIBLE
FOXA1	chr18	12991160	12991368	0.162329	ACCESSIBLE
FOXA1	chr18	14132424	14132659	0.109986	ACCESSIBLE
FOXA1	chr18	23776730	23777022	0.827859	ACCESSIBLE
FOXA1	chr18	23836223	23836484	0.30132	ACCESSIBLE
FOXA1	chr18	28786854	28787146	0.0937358	ACCESSIBLE
FOXA1	chr18	29523056	29523240	0.118964	ACCESSIBLE
FOXA1	chr18	32820822	32821190	0.24085	ACCESSIBLE
FOXA1	chr18	32924430	32924612	0.334712	ACCESSIBLE
FOXA1	chr18	33011135	33011415	0.326687	ACCESSIBLE
FOXA1	chr18	33058603	33058974	0.390599	ACCESSIBLE
FOXA1	chr18	33655863	33656288	0.339036	ACCESSIBLE
FOXA1	chr18	34274124	34274341	0.405514	ACCESSIBLE
FOXA1	chr18	43547173	43547585	0.0830297	ACCESSIBLE
FOXA1	chr18	45780804	45781053	0.164117	ACCESSIBLE
FOXA1	chr18	47814088	47814389	0.0638429	ACCESSIBLE
FOXA1	chr18	55710755	55711239	0.0491283	ACCESSIBLE
FOXA1	chr18	55842350	55842457	0.597553	ACCESSIBLE
FOXA1	chr18	55842765	55842776	0.299242	ACCESSIBLE
FOXA1	chr18	55869738	55870143	0.73622	ACCESSIBLE
FOXA1	chr18	56806769	56807031	0.218334	ACCESSIBLE
FOXA1	chr18	57625326	57625553	0.0835586	ACCESSIBLE
FOXA1	chr18	57628261	57628534	0.595572	ACCESSIBLE
FOXA1	chr18	60518037	60518392	0.0687983	ACCESSIBLE
FOXA1	chr18	67506224	67506647	0.318486	ACCESSIBLE
FOXA1	chr18	68096028	68096228	0.197634	ACCESSIBLE
FOXA1	chr18	71814979	71815140	0.154301	ACCESSIBLE
FOXA1	chr18	71863559	71863789	0.214535	ACCESSIBLE
FOXA1	chr7	1781625	1781792	0.396922	ACCESSIBLE
FOXA1	chr7	1847553	1847768	0.975646	ACCESSIBLE
FOXA1	chr7	1966486	1966662	0.428798	ACCESSIBLE
FOXA1	chr7	2810933	2811472	0.202864	ACCESSIBLE
FOXA1	chr7	2843991	2844183	0.353289	ACCESSIBLE
FOXA1	chr7	6388588	6388859	0.106045	ACCESSIBLE
FOXA1	chr7	7680086	7680557	0.151638	ACCESSIBLE
FOXA1	chr7	8130298	8130490	0.312622	ACCESSIBLE
FOXA1	chr7	11012737	11013483	0.04688	ACCESSIBLE
FOXA1	chr7	12250670	12251290	0.199645	ACCESSIBLE
FOXA1	chr7	12515034	12515217	0.276795	ACCESSIBLE
FOXA1	chr7	12726188	12726488	0.142721	ACCESSIBLE
FOXA1	chr7	12726979	12727320	0.121102	ACCESSIBLE
FOXA1	chr7	13106664	13107050	0.214564	ACCESSIBLE
FOXA1	chr7	13889825	13890206	0.29659	ACCESSIBLE
FOXA1	chr7	13959774	13960094	0.162456	ACCESSIBLE
FOXA1	chr7	16524374	16524654	0.241573	ACCESSIBLE
FOXA1	chr7	20421102	20421192	0.481164	ACCESSIBLE
FOXA1	chr7	20854905	20855259	0.100313	ACCESSIBLE
FOXA1	chr7	21467530	21467760	0.153147	ACCESSIBLE
FOXA1	chr7	23338735	23338956	0.177663	ACCESSIBLE
FOXA1	chr7	23397997	23398129	0.471244	ACCESSIBLE
FOXA1	chr7	23514002	23514601	0.0332404	ACCESSIBLE
FOXA1	chr7	24859953	24860171	0.265107	ACCESSIBLE
FOXA1	chr7	25164901	25165474	0.101954	ACCESSIBLE
FOXA1	chr7	25894683	25894909	0.171329	ACCESSIBLE
FOXA1	chr7	25901789	25902439	0.0835668	ACCESSIBLE
FOXA1	chr7	26240365	26240737	0.101489	ACCESSIBLE
FOXA1	chr7	27412086	27412301	0.439484	ACCESSIBLE
FOXA1	chr7	27702569	27702849	0.082557	ACCESSIBLE
FOXA1	chr7	27703302	27703584	0.264818	ACCESSIBLE
FOXA1	chr7	27780394	27780686	0.156009	ACCESSIBLE
FOXA1	chr7	29482004	29482157	0.201458	ACCESSIBLE
FOXA1	chr7	32944839	32945163	0.0951971	ACCESSIBLE
FOXA1	chr7	33168851	33169231	0.117388	ACCESSIBLE
FOXA1	chr7	34853917	34854264	0.625923	ACCESSIBLE
FOXA1	chr7	35734558	35734796	0.115419	ACCESSIBLE
FOXA1	chr7	36192404	36192821	0.27753	ACCESSIBLE
FOXA1	chr7	36406841	36407137	0.0274236	ACCESSIBLE
FOXA1	chr7	36429143	36429495	0.0514706	ACCESSIBLE
FOXA1	chr7	38302147	38302451	0.295627	ACCESSIBLE
FOXA1	chr7	39989063	39989399	0.0783658	ACCESSIBLE
FOXA1	chr7	42971754	42971966	0.248627	ACCESSIBLE
FOXA1	chr7	43479326	43479508	0.512037	ACCESSIBLE
FOXA1	chr7	43576636	43577088	0.389566	ACCESSIBLE
FOXA1	chr7	44078646	44079194	0.0570245	ACCESSIBLE
FOXA1	chr7	44107826	44107928	0.485943	ACCESSIBLE
FOXA1	chr7	44140708	44140897	0.342825	ACCESSIBLE
FOXA1	chr7	44170794	44171091	0.418838	ACCESSIBLE
FOXA1	chr7	44836080	44836288	0.297798	ACCESSIBLE
FOXA1	chr7	45158406	45158686	0.163941	ACCESSIBLE
FOXA1	chr7	51301271	51301476	0.302173	ACCESSIBLE
FOXA1	chr7	53879382	53879760	0.241049	ACCESSIBLE
FOXA1	chr7	55766843	55767181	0.141533	ACCESSIBLE
FOXA1	chr7	64126374	64126599	0.143303	ACCESSIBLE
FOXA1	chr7	64838600	64838951	0.304172	ACCESSIBLE
FOXA1	chr7	65235506	65235810	0.0634363	ACCESSIBLE
FOXA1	chr7	65958456	65958881	0.100218	ACCESSIBLE
FOXA1	chr7	66644045	66644493	0.170366	ACCESSIBLE
FOXA1	chr7	66655112	66655170	0.226628	ACCESSIBLE
FOXA1	chr7	66767433	66767852	0.158631	ACCESSIBLE
FOXA1	chr7	71909431	71909524	0.99562	ACCESSIBLE
FOXA1	chr7	72097973	72098262	0.119953	ACCESSIBLE
FOXA1	chr7	72868983	72869123	0.38998	ACCESSIBLE
FOXA1	chr7	73153264	73153439	0.134014	ACCESSIBLE
FOXA1	chr7	73981173	73981453	0.202002	ACCESSIBLE
FOXA1	chr7	75386269	75386574	0.239089	ACCESSIBLE
FOXA1	chr7	75750420	75750777	0.0691851	ACCESSIBLE
FOXA1	chr7	75795828	75796144	0.126505	ACCESSIBLE
FOXA1	chr7	77096661	77097093	0.236661	ACCESSIBLE
FOXA1	chr7	80548424	80548577	0.197181	ACCESSIBLE
FOXA1	chr7	86658452	86658463	0.465081	ACCESSIBLE
FOXA1	chr7	86849044	86849237	0.0896934	ACCESSIBLE
FOXA1	chr7	86974652	86975049	0.188506	ACCESSIBLE
FOXA1	chr7	88389283	88389585	0.176338	ACCESSIBLE
FOXA1	chr7	89874164	89874549	0.118751	ACCESSIBLE
FOXA1	chr7	89975801	89976259	0.0552842	ACCESSIBLE
FOXA1	chr7	90663887	90664174	0.639917	ACCESSIBLE
FOXA1	chr7	91509796	91510122	0.350052	ACCESSIBLE
FOXA1	chr7	92077448	92077893	0.0980963	ACCESSIBLE
FOXA1	chr7	92157860	92158192	0.0985477	ACCESSIBLE
FOXA1	chr7	92643674	92643706	0.315358	ACCESSIBLE
FOXA1	chr7	92682523	92682758	0.198059	ACCESSIBLE
FOXA1	chr7	97501635	97501931	0.0670983	ACCESSIBLE
FOXA1	chr7	97855511	97855808	0.187398	ACCESSIBLE
FOXA1	chr7	99698115	99698473	0.0887905	ACCESSIBLE
FOXA1	chr7	100895350	100895820	0.0507685	ACCESSIBLE
FOXA1	chr7	102119339	102119697	0.0932095	ACCESSIBLE
FOXA1	chr7	102789457	102789680	0.20094	ACCESSIBLE
FOXA1	chr7	102937701	102938028	0.0706545	ACCESSIBLE
FOXA1	chr7	102987892	102988197	0.112693	ACCESSIBLE
FOXA1	chr7	104604354	104604702	0.141837	ACCESSIBLE
FOXA1	chr7	104873752	104873840	0.374973	ACCESSIBLE
FOXA1	chr7	105070116	105070470	0.0896042	ACCESSIBLE
FOXA1	chr7	105172111	105172154	0.114756	ACCESSIBLE
FOXA1	chr7	105332221	105332417	0.221571	ACCESSIBLE
FOXA1	chr7	105575152	105575414	0.857627	ACCESSIBLE
FOXA1	chr7	105616481	105616583	0.280101	ACCESSIBLE
FOXA1	chr7	106790865	106791088	0.348117	ACCESSIBLE
FOXA1	chr7	106808865	106809441	0.099176	ACCESSIBLE
FOXA1	chr7	107220391	107220813	0.0820908	ACCESSIBLE
FOXA1	chr7	107495221	107495374	0.556345	ACCESSIBLE
FOXA1	chr7	107735374	107735870	0.123538	ACCESSIBLE
FOXA1	chr7	107894201	107894321	0.128277	ACCESSIBLE
FOXA1	chr7	110997093	110997162	0.606514	ACCESSIBLE
FOXA1	chr7	111370388	111370834	0.11801	ACCESSIBLE
FOXA1	chr7	112090272	112090568	0.187426	ACCESSIBLE
FOXA1	chr7	112430149	112430343	0.156406	ACCESSIBLE
FOXA1	chr7	112538659	112538941	0.131468	ACCESSIBLE
FOXA1	chr7	112961570	112962194	0.480234	ACCESSIBLE
FOXA1	chr7	113233566	113234042	0.295491	ACCESSIBLE
FOXA1	chr7	115890259	115890322	0.179821	ACCESSIBLE
FOXA1	chr7	115913861	115914146	0.453817	ACCESSIBLE
FOXA1	chr7	116666908	116667023	0.366725	ACCESSIBLE
FOXA1	chr7	119590803	119591176	0.0322096	ACCESSIBLE
FOXA1	chr7	120591064	120591341	0.133823	ACCESSIBLE
FOXA1	chr7	121036349	121036706	0.0812555	ACCESSIBLE
FOXA1	chr7	121170361	121170885	0.198082	ACCESSIBLE
FOXA1	chr7	123197796	123198104	0.0627601	ACCESSIBLE
FOXA1	chr7	123368692	123369049	0.384677	ACCESSIBLE
FOXA1	chr7	124569634	124570210	0.113926	ACCESSIBLE
FOXA1	chr7	126307952	126308210	0.122028	ACCESSIBLE
FOXA1	chr7	126341133	126341480	0.106108	ACCESSIBLE
FOXA1	chr7	127005989	127006014	0.186137	ACCESSIBLE
FOXA1	chr7	128116683	128116850	0.179554	ACCESSIBLE
FOXA1	chr7	128379307	128379581	0.0713664	ACCESSIBLE
FOXA1	chr7	128502698	128503012	0.0924432	ACCESSIBLE
FOXA1	chr7	128784366	128784687	0.371544	ACCESSIBLE
FOXA1	chr7	129251375	129251616	0.133002	ACCESSIBLE
FOXA1	chr7	129275211	129275578	0.36442	ACCESSIBLE
FOXA1	chr7	130712069	130712317	0.363741	ACCESSIBLE
FOXA1	chr7	132744669	132745219	0.0522564	ACCESSIBLE
FOXA1	chr7	132766845	132767345	0.0946121	ACCESSIBLE
FOXA1	chr7	133367741	133368136	0.135602	ACCESSIBLE
FOXA1	chr7	133514277	133514442	0.192732	ACCESSIBLE
FOXA1	chr7	133514854	133515332	0.14518	ACCESSIBLE
FOXA1	chr7	133812181	133812334	0.190174	ACCESSIBLE
FOXA1	chr7	134001578	134002000	0.369737	ACCESSIBLE
FOXA1	chr7	135661952	135662358	0.0597325	ACCESSIBLE
FOXA1	chr7	135748865	135749261	0.145245	ACCESSIBLE
FOXA1	chr7	137277146	137277335	0.168251	ACCESSIBLE
FOXA1	chr7	137782125	137782359	0.277336	ACCESSIBLE
FOXA1	chr7	138144633	138145195	0.057911	ACCESSIBLE
FOXA1	chr7	138995488	138995705	0.814562	ACCESSIBLE
FOXA1	chr7	142937624	142937821	0.369981	ACCESSIBLE
FOXA1	chr7	149119097	149119565	0.257822	ACCESSIBLE
FOXA1	chr7	150328970	150329221	1.05788	ACCESSIBLE
FOXA1	chr7	150574167	150574473	0.243417	ACCESSIBLE
FOXA1	chr7	152130838	152131024	0.0493453	ACCESSIBLE
FOXA1	chr7	152373164	152373404	0.192226	ACCESSIBLE
FOXA1	chr7	156407414	156407822	0.148893	ACCESSIBLE
FOXA1	chr7	156744138	156744439	0.404793	ACCESSIBLE
FOXA1	chr7	156930910	156931207	0.637355	ACCESSIBLE
FOXA1	chr7	156931345	156931649	0.239275	ACCESSIBLE
FOXA1	chr7	156943713	156944031	0.324099	ACCESSIBLE
FOXA1	chr7	158439842	158440225	0.524653	ACCESSIBLE
FOXA1	chr15	20829320	20829374	1.0716	ACCESSIBLE
FOXA1	chr15	29311779	29312024	0.206171	ACCESSIBLE
FOXA1	chr15	34394104	34394327	0.234315	ACCESSIBLE
FOXA1	chr15	35261813	35262096	0.16243	ACCESSIBLE
FOXA1	chr15	38732613	38732891	0.104754	ACCESSIBLE
FOXA1	chr15	40615554	40615784	0.173651	ACCESSIBLE
FOXA1	chr15	42264757	42265054	0.14807	ACCESSIBLE
FOXA1	chr15	43663769	43664063	0.228156	ACCESSIBLE
FOXA1	chr15	44719196	44719527	0.0821042	ACCESSIBLE
FOXA1	chr15	44828765	44829365	0.0205169	ACCESSIBLE
FOXA1	chr15	49170104	49170483	0.0823689	ACCESSIBLE
FOXA1	chr15	49447832	49448176	0.282704	ACCESSIBLE
FOXA1	chr15	50716236	50716592	0.0580287	ACCESSIBLE
FOXA1	chr15	50979110	50979331	0.0567456	ACCESSIBLE
FOXA1	chr15	55452744	55453079	0.310909	ACCESSIBLE
FOXA1	chr15	59949704	59949934	0.188122	ACCESSIBLE
FOXA1	chr15	60771025	60771510	0.221424	ACCESSIBLE
FOXA1	chr15	63449402	63449807	0.269451	ACCESSIBLE
FOXA1	chr15	64648301	64648749	0.118482	ACCESSIBLE
FOXA1	chr15	64926154	64926518	0.323182	ACCESSIBLE
FOXA1	chr15	64932238	64932552	0.165733	ACCESSIBLE
FOXA1	chr15	65282267	65282420	0.0308325	ACCESSIBLE
FOXA1	chr15	66161708	66162109	0.0752749	ACCESSIBLE
FOXA1	chr15	67341043	67341462	0.241162	ACCESSIBLE
FOXA1	chr15	67749244	67749586	0.128873	ACCESSIBLE
FOXA1	chr15	69760909	69761324	0.326635	ACCESSIBLE
FOXA1	chr15	70391990	70392271	0.0438637	ACCESSIBLE
FOXA1	chr15	74286913	74287066	0.0839026	ACCESSIBLE
FOXA1	chr15	75824930	75825149	0.378698	ACCESSIBLE
FOXA1	chr15	76257470	76257790	0.154384	ACCESSIBLE
FOXA1	chr15	76477974	76478176	0.50511	ACCESSIBLE
FOXA1	chr15	77712632	77712808	0.115527	ACCESSIBLE
FOXA1	chr15	79165974	79166205	0.263658	ACCESSIBLE
FOXA1	chr15	82991963	82992023	0.254492	ACCESSIBLE
FOXA1	chr15	83124421	83124525	0.113936	ACCESSIBLE
FOXA1	chr15	83518129	83518579	0.128808	ACCESSIBLE
FOXA1	chr15	83847326	83847378	0.185695	ACCESSIBLE
FOXA1	chr15	83861526	83861796	0.118668	ACCESSIBLE
FOXA1	chr15	91367587	91367862	0.0723177	ACCESSIBLE
FOXA1	chr15	92022274	92022525	0.0818923	ACCESSIBLE
FOXA1	chr15	93197213	93197723	0.140167	ACCESSIBLE
FOXA1	chr15	95388379	95388641	0.108034	ACCESSIBLE
FOXA1	chr15	95790394	95790692	0.15625	ACCESSIBLE
FOXA1	chr15	95803326	95803588	0.164785	ACCESSIBLE
FOXA1	chr15	96303803	96304115	0.139692	ACCESSIBLE
FOXA1	chr15	98503522	98503896	0.0478018	ACCESSIBLE
FOXA1	chr15	99791428	99791600	0.410955	ACCESSIBLE
FOXA1	chr15	101142422	101142742	0.138208	ACCESSIBLE
FOXA1	chr3	9404455	9404752	0.196714	ACCESSIBLE
FOXA1	chr3	12447298	12447803	0.127465	ACCESSIBLE
FOXA1	chr3	13493423	13493582	0.14874	ACCESSIBLE
FOXA1	chr3	14166325	14166598	0.088438	ACCESSIBLE
FOXA1	chr3	14220063	14220379	0.0636333	ACCESSIBLE
FOXA1	chr3	14681883	14682316	0.414527	ACCESSIBLE
FOXA1	chr3	14692952	14693313	0.0891137	ACCESSIBLE
FOXA1	chr3	15346793	15347022	0.160509	ACCESSIBLE
FOXA1	chr3	16306242	16306856	0.0524752	ACCESSIBLE
FOXA1	chr3	17936216	17936376	0.378648	ACCESSIBLE
FOXA1	chr3	23987331	23987632	0.0296887	ACCESSIBLE
FOXA1	chr3	24344687	24344878	0.15755	ACCESSIBLE
FOXA1	chr3	24417591	24417843	0.121024	ACCESSIBLE
FOXA1	chr3	24633137	24633642	0.220913	ACCESSIBLE
FOXA1	chr3	24663556	24663946	0.245543	ACCESSIBLE
FOXA1	chr3	25706221	25706617	0.0327339	ACCESSIBLE
FOXA1	chr3	27562920	27563333	0.123287	ACCESSIBLE
FOXA1	chr3	28282848	28283256	0.2055	ACCESSIBLE
FOXA1	chr3	32147806	32148074	0.0876554	ACCESSIBLE
FOXA1	chr3	32338204	32338460	0.256646	ACCESSIBLE
FOXA1	chr3	32726342	32726818	0.0710017	ACCESSIBLE
FOXA1	chr3	34053598	34053901	0.105227	ACCESSIBLE
FOXA1	chr3	37034493	37035167	0.0719259	ACCESSIBLE
FOXA1	chr3	39403762	39403981	0.217869	ACCESSIBLE
FOXA1	chr3	40350852	40351269	0.108645	ACCESSIBLE
FOXA1	chr3	41333095	41333391	0.801599	ACCESSIBLE
FOXA1	chr3	42190582	42190748	0.356596	ACCESSIBLE
FOXA1	chr3	42845929	42846179	0.0943817	ACCESSIBLE
FOXA1	chr3	42860859	42861164	0.419135	ACCESSIBLE
FOXA1	chr3	42888200	42888505	0.328738	ACCESSIBLE
FOXA1	chr3	43431036	43431105	0.66026	ACCESSIBLE
FOXA1	chr3	43810962	43811250	0.184185	ACCESSIBLE
FOXA1	chr3	45429703	45430243	0.109022	ACCESSIBLE
FOXA1	chr3	47484838	47485100	0.346455	ACCESSIBLE
FOXA1	chr3	47501126	47501386	0.404724	ACCESSIBLE
FOXA1	chr3	47517375	47517698	0.231366	ACCESSIBLE
FOXA1	chr3	48282342	48282689	0.108472	ACCESSIBLE
FOXA1	chr3	49449473	49449827	0.0868687	ACCESSIBLE
FOXA1	chr3	57995588	57995614	0.535547	ACCESSIBLE
FOXA1	chr3	58020593	58020907	0.227969	ACCESSIBLE
FOXA1	chr3	58106310	58106502	0.156771	ACCESSIBLE
FOXA1	chr3	70042979	70043239	0.274856	ACCESSIBLE
FOXA1	chr3	71190484	71190813	0.363275	ACCESSIBLE
FOXA1	chr3	71191296	71191659	0.372291	ACCESSIBLE
FOXA1	chr3	71257562	71257910	0.110657	ACCESSIBLE
FOXA1	chr3	72781699	72782011	0.160712	ACCESSIBLE
FOXA1	chr3	73040055	73040110	0.246556	ACCESSIBLE
FOXA1	chr3	81792818	81793095	0.44168	ACCESSIBLE
FOXA1	chr3	93781459	93781811	0.216577	ACCESSIBLE
FOXA1	chr3	100428096	100428441	0.0773662	ACCESSIBLE
FOXA1	chr3	101395990	101396251	0.234269	ACCESSIBLE
FOXA1	chr3	107565165	107565488	0.347975	ACCESSIBLE
FOXA1	chr3	112192133	112192397	0.487324	ACCESSIBLE
FOXA1	chr3	112478565	112478684	0.361876	ACCESSIBLE
FOXA1	chr3	112709652	112709884	0.233173	ACCESSIBLE
FOXA1	chr3	114811268	114811428	0.472719	ACCESSIBLE
FOXA1	chr3	114865094	114865215	0.741711	ACCESSIBLE
FOXA1	chr3	114866082	114866895	0.12692	ACCESSIBLE
FOXA1	chr3	120314995	120315285	0.164538	ACCESSIBLE
FOXA1	chr3	121468488	121468900	0.281509	ACCESSIBLE
FOXA1	chr3	121553998	121554250	0.334953	ACCESSIBLE
FOXA1	chr3	122920593	122920772	0.292499	ACCESSIBLE
FOXA1	chr3	127842721	127842874	0.184086	ACCESSIBLE
FOXA1	chr3	128444830	128445027	0.0705522	ACCESSIBLE
FOXA1	chr3	129142911	129143279	0.22571	ACCESSIBLE
FOXA1	chr3	129158907	129159218	0.0774878	ACCESSIBLE
FOXA1	chr3	129181412	129181614	0.491801	ACCESSIBLE
FOXA1	chr3	130612753	130612979	0.145639	ACCESSIBLE
FOXA1	chr3	132035958	132036473	0.0683415	ACCESSIBLE
FOXA1	chr3	134204914	134205094	0.177154	ACCESSIBLE
FOXA1	chr3	138313688	138313952	0.233011	ACCESSIBLE
FOXA1	chr3	139108327	139109226	0.196296	ACCESSIBLE
FOXA1	chr3	139146319	139146597	0.403449	ACCESSIBLE
FOXA1	chr3	140950425	140950578	0.0543222	ACCESSIBLE
FOXA1	chr3	142648753	142648976	0.0888295	ACCESSIBLE
FOXA1	chr3	142720054	142720489	0.0932809	ACCESSIBLE
FOXA1	chr3	149470296	149470513	0.403621	ACCESSIBLE
FOXA1	chr3	149945664	149946023	0.602331	ACCESSIBLE
FOXA1	chr3	149986512	149986976	0.25547	ACCESSIBLE
FOXA1	chr3	150264239	150264740	0.0953336	ACCESSIBLE
FOXA1	chr3	150320845	150321296	0.0725838	ACCESSIBLE
FOXA1	chr3	151142406	151142789	0.141891	ACCESSIBLE
FOXA1	chr3	151554896	151555280	0.161519	ACCESSIBLE
FOXA1	chr3	152552553	152552921	0.197421	ACCESSIBLE
FOXA1	chr3	152878827	152879360	0.0714824	ACCESSIBLE
FOXA1	chr3	154755609	154756189	0.193365	ACCESSIBLE
FOXA1	chr3	156253087	156253402	0.234233	ACCESSIBLE
FOXA1	chr3	156398872	156399195	0.0580844	ACCESSIBLE
FOXA1	chr3	156892533	156893053	0.338064	ACCESSIBLE
FOXA1	chr3	157699660	157699877	0.367029	ACCESSIBLE
FOXA1	chr3	157828076	157828714	0.0509558	ACCESSIBLE
FOXA1	chr3	158362134	158362550	0.274558	ACCESSIBLE
FOXA1	chr3	158377623	158377867	0.535856	ACCESSIBLE
FOXA1	chr3	160167369	160167815	0.0385866	ACCESSIBLE
FOXA1	chr3	163217204	163217719	0.11226	ACCESSIBLE
FOXA1	chr3	167452493	167452988	0.0449011	ACCESSIBLE
FOXA1	chr3	169045921	169046196	0.762028	ACCESSIBLE
FOXA1	chr3	169755217	169755645	0.0918932	ACCESSIBLE
FOXA1	chr3	170477862	170478175	0.0914552	ACCESSIBLE
FOXA1	chr3	176351448	176351832	0.317273	ACCESSIBLE
FOXA1	chr3	176692056	176692284	0.122195	ACCESSIBLE
FOXA1	chr3	176902899	176902923	0.110993	ACCESSIBLE
FOXA1	chr3	177077733	177078068	0.0427638	ACCESSIBLE
FOXA1	chr3	178521243	178521417	0.232807	ACCESSIBLE
FOXA1	chr3	182483427	182483713	0.283114	ACCESSIBLE
FOXA1	chr3	183165255	183165448	0.2206	ACCESSIBLE
FOXA1	chr3	184095502	184095953	0.294484	ACCESSIBLE
FOXA1	chr3	185303730	185304089	0.0807943	ACCESSIBLE
FOXA1	chr3	186857356	186857568	0.0885453	ACCESSIBLE
FOXA1	chr3	193534975	193535194	0.131544	ACCESSIBLE
FOXA1	chr3	194992321	194992755	0.204891	ACCESSIBLE
FOXA1	chr3	196065271	196065434	0.110183	ACCESSIBLE
FOXA1	chr3	197798749	197799048	0.52415	ACCESSIBLE
FOXA1	chr11	216823	216912	0.143319	ACCESSIBLE
FOXA1	chr11	1410936	1411104	0.150596	ACCESSIBLE
FOXA1	chr11	3400189	3400606	0.0372315	ACCESSIBLE
FOXA1	chr11	4006388	4006647	0.413913	ACCESSIBLE
FOXA1	chr11	4725415	4725860	0.770561	ACCESSIBLE
FOXA1	chr11	6255931	6256386	0.104959	ACCESSIBLE
FOXA1	chr11	9159430	9159707	0.382933	ACCESSIBLE
FOXA1	chr11	9897726	9898027	0.229065	ACCESSIBLE
FOXA1	chr11	10027283	10027534	0.587644	ACCESSIBLE
FOXA1	chr11	10373038	10373700	0.1921	ACCESSIBLE
FOXA1	chr11	10562539	10562873	0.0918948	ACCESSIBLE
FOXA1	chr11	10757167	10757590	0.0852518	ACCESSIBLE
FOXA1	chr11	10955425	10955733	0.063788	ACCESSIBLE
FOXA1	chr11	12621018	12621207	0.128309	ACCESSIBLE
FOXA1	chr11	13365844	13366080	0.179202	ACCESSIBLE
FOXA1	chr11	13501838	13502253	0.163616	ACCESSIBLE
FOXA1	chr11	13950230	13950621	0.154133	ACCESSIBLE
FOXA1	chr11	16247826	16248260	0.171505	ACCESSIBLE
FOXA1	chr11	16653883	16654222	0.693359	ACCESSIBLE
FOXA1	chr11	16875157	16875258	0.039083	ACCESSIBLE
FOXA1	chr11	18655820	18656133	0.11101	ACCESSIBLE
FOXA1	chr11	22678820	22679159	0.381724	ACCESSIBLE
FOXA1	chr11	30344479	30344776	0.0280168	ACCESSIBLE
FOXA1	chr11	31391116	31391517	0.363503	ACCESSIBLE
FOXA1	chr11	31531122	31531544	0.14378	ACCESSIBLE
FOXA1	chr11	32605156	32605369	0.146563	ACCESSIBLE
FOXA1	chr11	33735454	33735814	0.478381	ACCESSIBLE
FOXA1	chr11	34009602	34009762	0.228612	ACCESSIBLE
FOXA1	chr11	34126829	34127260	0.108072	ACCESSIBLE
FOXA1	chr11	36562587	36562828	0.264631	ACCESSIBLE
FOXA1	chr11	44087587	44087905	0.0507314	ACCESSIBLE
FOXA1	chr11	47664173	47664326	0.112221	ACCESSIBLE
FOXA1	chr11	58345417	58345914	0.124051	ACCESSIBLE
FOXA1	chr11	59578141	59578444	0.135712	ACCESSIBLE
FOXA1	chr11	62369398	62369647	0.0900611	ACCESSIBLE
FOXA1	chr11	62572905	62573229	0.166551	ACCESSIBLE
FOXA1	chr11	63439179	63439332	0.153562	ACCESSIBLE
FOXA1	chr11	64546136	64546593	0.0168421	ACCESSIBLE
FOXA1	chr11	64683817	64683976	0.119068	ACCESSIBLE
FOXA1	chr11	65819483	65819778	0.26422	ACCESSIBLE
FOXA1	chr11	65951279	65951432	0.29678	ACCESSIBLE
FOXA1	chr11	66383718	66384161	0.063642	ACCESSIBLE
FOXA1	chr11	67113245	67113766	0.185688	ACCESSIBLE
FOXA1	chr11	67120987	67121384	0.0815189	ACCESSIBLE
FOXA1	chr11	67275563	67275827	0.134962	ACCESSIBLE
FOXA1	chr11	67397885	67398129	0.319641	ACCESSIBLE
FOXA1	chr11	68351432	68351661	0.388659	ACCESSIBLE
FOXA1	chr11	68426712	68427034	0.0375875	ACCESSIBLE
FOXA1	chr11	72853368	72853667	0.258924	ACCESSIBLE
FOXA1	chr11	73587841	73588143	0.0910613	ACCESSIBLE
FOXA1	chr11	73881909	73882489	0.120711	ACCESSIBLE
FOXA1	chr11	77531803	77532014	0.23113	ACCESSIBLE
FOXA1	chr11	82612422	82612756	0.0856452	ACCESSIBLE
FOXA1	chr11	82803947	82804224	0.338004	ACCESSIBLE
FOXA1	chr11	82867615	82868055	0.192785	ACCESSIBLE
FOXA1	chr11	82996705	82997480	0.105384	ACCESSIBLE
FOXA1	chr11	85566096	85566256	0.295489	ACCESSIBLE
FOXA1	chr11	86748736	86749153	0.109212	ACCESSIBLE
FOXA1	chr11	92930420	92930845	0.255683	ACCESSIBLE
FOXA1	chr11	94238137	94238341	0.578053	ACCESSIBLE
FOXA1	chr11	94964389	94964721	0.10748	ACCESSIBLE
FOXA1	chr11	102962750	102963051	0.428307	ACCESSIBLE
FOXA1	chr11	102979860	102980227	0.183887	ACCESSIBLE
FOXA1	chr11	107560204	107560550	0.679924	ACCESSIBLE
FOXA1	chr11	108337920	108338421	0.0752442	ACCESSIBLE
FOXA1	chr11	111749661	111750216	0.0505762	ACCESSIBLE
FOXA1	chr11	111853777	111854194	0.181044	ACCESSIBLE
FOXA1	chr11	112173097	112173098	0.296	ACCESSIBLE
FOXA1	chr11	112324932	112325177	0.42654	ACCESSIBLE
FOXA1	chr11	113485935	113486123	0.471239	ACCESSIBLE
FOXA1	chr11	118912802	118913052	0.423119	ACCESSIBLE
FOXA1	chr11	125143678	125143915	0.150746	ACCESSIBLE
FOXA1	chr11	125985718	125986215	0.0545751	ACCESSIBLE
FOXA1	chr11	129947665	129947902	0.184966	ACCESSIBLE
FOXA1	chr11	129959208	129959660	0.197139	ACCESSIBLE
FOXA1	chr11	130184704	130184862	0.28665	ACCESSIBLE
FOXA1	chr8	681214	681398	0.175024	ACCESSIBLE
FOXA1	chr8	1845637	1845863	0.498532	ACCESSIBLE
FOXA1	chr8	2480943	2481398	0.496732	ACCESSIBLE
FOXA1	chr8	2572127	2572328	0.216552	ACCESSIBLE
FOXA1	chr8	6564091	6564453	0.117139	ACCESSIBLE
FOXA1	chr8	8146874	8146976	0.167052	ACCESSIBLE
FOXA1	chr8	8860226	8860392	0.163827	ACCESSIBLE
FOXA1	chr8	8966729	8967253	0.257587	ACCESSIBLE
FOXA1	chr8	9413269	9413539	0.319341	ACCESSIBLE
FOXA1	chr8	15331142	15331472	0.129971	ACCESSIBLE
FOXA1	chr8	17941636	17941845	0.062488	ACCESSIBLE
FOXA1	chr8	19674689	19674943	0.191195	ACCESSIBLE
FOXA1	chr8	19929491	19929572	0.412487	ACCESSIBLE
FOXA1	chr8	22516035	22516538	0.0739967	ACCESSIBLE
FOXA1	chr8	22808028	22808359	0.138066	ACCESSIBLE
FOXA1	chr8	27131765	27132274	0.538106	ACCESSIBLE
FOXA1	chr8	30462376	30462749	0.264196	ACCESSIBLE
FOXA1	chr8	30776507	30776690	0.317959	ACCESSIBLE
FOXA1	chr8	37643326	37643364	0.132842	ACCESSIBLE
FOXA1	chr8	38033881	38034444	0.11952	ACCESSIBLE
FOXA1	chr8	41188733	41188898	1.06062	ACCESSIBLE
FOXA1	chr8	41386487	41386843	0.04469	ACCESSIBLE
FOXA1	chr8	48785391	48785766	0.175695	ACCESSIBLE
FOXA1	chr8	55104381	55104667	0.110839	ACCESSIBLE
FOXA1	chr8	55239382	55239624	0.231575	ACCESSIBLE
FOXA1	chr8	61356886	61357276	0.140334	ACCESSIBLE
FOXA1	chr8	61602336	61602695	0.157858	ACCESSIBLE
FOXA1	chr8	61621378	61621456	0.166687	ACCESSIBLE
FOXA1	chr8	63951937	63952204	0.303048	ACCESSIBLE
FOXA1	chr8	67833020	67833181	0.25604	ACCESSIBLE
FOXA1	chr8	71183881	71184144	0.184948	ACCESSIBLE
FOXA1	chr8	71314409	71314775	0.0662563	ACCESSIBLE
FOXA1	chr8	73899394	73899561	0.993413	ACCESSIBLE
FOXA1	chr8	77592979	77593016	0.284741	ACCESSIBLE
FOXA1	chr8	80845209	80845519	0.620841	ACCESSIBLE
FOXA1	chr8	80942313	80942495	0.262108	ACCESSIBLE
FOXA1	chr8	81397535	81397906	0.113283	ACCESSIBLE
FOXA1	chr8	82545689	82545908	0.623777	ACCESSIBLE
FOXA1	chr8	82598167	82598680	0.187165	ACCESSIBLE
FOXA1	chr8	82633499	82633786	0.153649	ACCESSIBLE
FOXA1	chr8	86560973	86561359	0.0876102	ACCESSIBLE
FOXA1	chr8	86796665	86797044	0.0574779	ACCESSIBLE
FOXA1	chr8	86833273	86833605	0.0596883	ACCESSIBLE
FOXA1	chr8	86878602	86879066	0.0818034	ACCESSIBLE
FOXA1	chr8	87354423	87354818	0.1148	ACCESSIBLE
FOXA1	chr8	90996097	90996481	0.0308397	ACCESSIBLE
FOXA1	chr8	91012939	91013423	0.141375	ACCESSIBLE
FOXA1	chr8	91815929	91816411	0.619494	ACCESSIBLE
FOXA1	chr8	92082252	92082658	0.0871022	ACCESSIBLE
FOXA1	chr8	93957601	93957958	0.382828	ACCESSIBLE
FOXA1	chr8	93977641	93977980	0.159312	ACCESSIBLE
FOXA1	chr8	94753186	94753590	0.146853	ACCESSIBLE
FOXA1	chr8	95487242	95487634	0.082368	ACCESSIBLE
FOXA1	chr8	95565625	95565996	0.325587	ACCESSIBLE
FOXA1	chr8	95579692	95580063	0.488321	ACCESSIBLE
FOXA1	chr8	96037038	96037361	0.050033	ACCESSIBLE
FOXA1	chr8	96145728	96146156	0.111498	ACCESSIBLE
FOXA1	chr8	97247649	97247929	0.0697868	ACCESSIBLE
FOXA1	chr8	97295214	97295521	0.296903	ACCESSIBLE
FOXA1	chr8	99097869	99098149	0.420429	ACCESSIBLE
FOXA1	chr8	99103714	99104015	0.35079	ACCESSIBLE
FOXA1	chr8	101964268	101964421	0.122806	ACCESSIBLE
FOXA1	chr8	102326580	102326902	0.226328	ACCESSIBLE
FOXA1	chr8	103120187	103120649	0.0509101	ACCESSIBLE
FOXA1	chr8	104427024	104427702	0.112228	ACCESSIBLE
FOXA1	chr8	105476296	105476381	0.332028	ACCESSIBLE
FOXA1	chr8	105744174	105744441	0.367386	ACCESSIBLE
FOXA1	chr8	106471419	106471577	0.509335	ACCESSIBLE
FOXA1	chr8	107282302	107282604	0.192881	ACCESSIBLE
FOXA1	chr8	107669814	107670094	0.136978	ACCESSIBLE
FOXA1	chr8	108134416	108134743	0.165462	ACCESSIBLE
FOXA1	chr8	108994769	108995079	0.241425	ACCESSIBLE
FOXA1	chr8	110423957	110424429	0.41525	ACCESSIBLE
FOXA1	chr8	110620088	110620388	0.139454	ACCESSIBLE
FOXA1	chr8	112052519	112053094	0.0724895	ACCESSIBLE
FOXA1	chr8	117887028	117887332	0.134631	ACCESSIBLE
FOXA1	chr8	120929361	120929652	0.398693	ACCESSIBLE
FOXA1	chr8	124084743	124084957	0.186468	ACCESSIBLE
FOXA1	chr8	124286599	124287156	0.0456462	ACCESSIBLE
FOXA1	chr8	124294581	124294872	0.118893	ACCESSIBLE
FOXA1	chr8	125486811	125487094	0.0725771	ACCESSIBLE
FOXA1	chr8	125539291	125539671	0.24517	ACCESSIBLE
FOXA1	chr8	125551200	125551358	0.32886	ACCESSIBLE
FOXA1	chr8	125700371	125700551	0.310223	ACCESSIBLE
FOXA1	chr8	126969920	126970427	0.371961	ACCESSIBLE
FOXA1	chr8	127570690	127570924	0.0734478	ACCESSIBLE
FOXA1	chr8	129540625	129540995	0.193319	ACCESSIBLE
FOXA1	chr8	131341989	131342672	0.0809858	ACCESSIBLE
FOXA1	chr8	133787411	133787607	0.351799	ACCESSIBLE
FOXA1	chr8	134638199	134638386	0.709382	ACCESSIBLE
FOXA1	chr8	135844538	135844987	0.0577001	ACCESSIBLE
FOXA1	chr8	135898834	135899168	0.164376	ACCESSIBLE
FOXA1	chr8	141506513	141506880	0.274683	ACCESSIBLE
FOXA1	chr8	142085943	142086342	0.312258	ACCESSIBLE
FOXA1	chr14	19984923	19984975	0.486686	ACCESSIBLE
FOXA1	chr14	22385887	22386154	0.220458	ACCESSIBLE
FOXA1	chr14	23790150	23790585	0.037551	ACCESSIBLE
FOXA1	chr14	24583803	24583973	0.103057	ACCESSIBLE
FOXA1	chr14	24610823	24610993	0.122008	ACCESSIBLE
FOXA1	chr14	24881795	24881806	0.533419	ACCESSIBLE
FOXA1	chr14	25389747	25390006	0.364464	ACCESSIBLE
FOXA1	chr14	25454243	25454403	0.123181	ACCESSIBLE
FOXA1	chr14	25476265	25476736	0.186678	ACCESSIBLE
FOXA1	chr14	31028166	31028382	0.0306256	ACCESSIBLE
FOXA1	chr14	31926483	31926838	0.0821528	ACCESSIBLE
FOXA1	chr14	34801515	34801668	0.266734	ACCESSIBLE
FOXA1	chr14	35451685	35452178	0.0527217	ACCESSIBLE
FOXA1	chr14	35855838	35856199	0.0976338	ACCESSIBLE
FOXA1	chr14	37237290	37237425	0.309292	ACCESSIBLE
FOXA1	chr14	39583326	39583671	0.240089	ACCESSIBLE
FOXA1	chr14	39644188	39644440	0.119653	ACCESSIBLE
FOXA1	chr14	45431005	45431512	0.124324	ACCESSIBLE
FOXA1	chr14	50108531	50108832	0.19417	ACCESSIBLE
FOXA1	chr14	50329516	50329813	0.0367794	ACCESSIBLE
FOXA1	chr14	51706782	51706937	0.119201	ACCESSIBLE
FOXA1	chr14	53019269	53019542	0.118959	ACCESSIBLE
FOXA1	chr14	54863496	54863699	0.411741	ACCESSIBLE
FOXA1	chr14	54908048	54908258	0.211756	ACCESSIBLE
FOXA1	chr14	57022700	57023029	0.126827	ACCESSIBLE
FOXA1	chr14	57046143	57046505	0.139441	ACCESSIBLE
FOXA1	chr14	58894142	58894686	0.072916	ACCESSIBLE
FOXA1	chr14	59655187	59655696	0.0875816	ACCESSIBLE
FOXA1	chr14	59721165	59721588	0.139943	ACCESSIBLE
FOXA1	chr14	60558521	60558817	0.0921273	ACCESSIBLE
FOXA1	chr14	62161894	62162302	0.0983358	ACCESSIBLE
FOXA1	chr14	67826502	67826755	0.0811759	ACCESSIBLE
FOXA1	chr14	69658150	69658313	0.292782	ACCESSIBLE
FOXA1	chr14	71455223	71455430	0.362923	ACCESSIBLE
FOXA1	chr14	73493762	73494064	0.120231	ACCESSIBLE
FOXA1	chr14	73525029	73525357	0.0727494	ACCESSIBLE
FOXA1	chr14	73925231	73925587	0.0521742	ACCESSIBLE
FOXA1	chr14	74130566	74130874	0.153712	ACCESSIBLE
FOXA1	chr14	74353219	74353558	0.122126	ACCESSIBLE
FOXA1	chr14	74416800	74417124	0.0531304	ACCESSIBLE
FOXA1	chr14	75725709	75726194	0.110588	ACCESSIBLE
FOXA1	chr14	75750492	75750723	0.440981	ACCESSIBLE
FOXA1	chr14	75760720	75760934	0.16709	ACCESSIBLE
FOXA1	chr14	76261117	76261270	0.273259	ACCESSIBLE
FOXA1	chr14	77385084	77385381	0.0895445	ACCESSIBLE
FOXA1	chr14	77437405	77437494	0.278619	ACCESSIBLE
FOXA1	chr14	78174478	78174633	0.46522	ACCESSIBLE
FOXA1	chr14	78471556	78471838	0.222395	ACCESSIBLE
FOXA1	chr14	81685679	81685923	0.13332	ACCESSIBLE
FOXA1	chr14	89882245	89882657	0.218132	ACCESSIBLE
FOXA1	chr14	91716682	91716947	0.672237	ACCESSIBLE
FOXA1	chr14	96000992	96001371	0.0921526	ACCESSIBLE
FOXA1	chr14	100705019	100705245	0.183793	ACCESSIBLE
FOXA1	chr6	2765250	2765716	0.163153	ACCESSIBLE
FOXA1	chr6	2791407	2791754	0.458183	ACCESSIBLE
FOXA1	chr6	2943028	2943429	0.0707542	ACCESSIBLE
FOXA1	chr6	3139375	3139819	0.10767	ACCESSIBLE
FOXA1	chr6	4436430	4436796	0.0329198	ACCESSIBLE
FOXA1	chr6	4522905	4523143	0.285404	ACCESSIBLE
FOXA1	chr6	4854187	4854782	0.154809	ACCESSIBLE
FOXA1	chr6	5180435	5180630	0.345549	ACCESSIBLE
FOXA1	chr6	6759359	6759608	0.0424478	ACCESSIBLE
FOXA1	chr6	6812008	6812128	0.222073	ACCESSIBLE
FOXA1	chr6	6835304	6835436	1.066	ACCESSIBLE
FOXA1	chr6	7146612	7147002	0.203579	ACCESSIBLE
FOXA1	chr6	10314334	10315094	0.211021	ACCESSIBLE
FOXA1	chr6	10694793	10695331	0.128395	ACCESSIBLE
FOXA1	chr6	10886805	10887149	0.223992	ACCESSIBLE
FOXA1	chr6	11232833	11233004	0.168856	ACCESSIBLE
FOXA1	chr6	11978458	11978758	0.257901	ACCESSIBLE
FOXA1	chr6	13574570	13574723	0.105914	ACCESSIBLE
FOXA1	chr6	13615297	13615661	0.169704	ACCESSIBLE
FOXA1	chr6	13666216	13666472	0.173144	ACCESSIBLE
FOXA1	chr6	14153773	14154353	0.383159	ACCESSIBLE
FOXA1	chr6	15281717	15282165	0.243978	ACCESSIBLE
FOXA1	chr6	15691631	15691784	0.342019	ACCESSIBLE
FOXA1	chr6	16168394	16169316	0.164769	ACCESSIBLE
FOXA1	chr6	16752896	16753087	0.29293	ACCESSIBLE
FOXA1	chr6	17972763	17972986	0.369628	ACCESSIBLE
FOXA1	chr6	20204443	20204711	0.16793	ACCESSIBLE
FOXA1	chr6	20401598	20402098	0.0991788	ACCESSIBLE
FOXA1	chr6	24667095	24667431	0.0980288	ACCESSIBLE
FOXA1	chr6	26056582	26056786	0.200566	ACCESSIBLE
FOXA1	chr6	26189040	26189477	0.0674519	ACCESSIBLE
FOXA1	chr6	26538178	26538580	0.0506524	ACCESSIBLE
FOXA1	chr6	26923881	26924330	0.112892	ACCESSIBLE
FOXA1	chr6	27203596	27203738	0.553463	ACCESSIBLE
FOXA1	chr6	27356334	27356769	0.287944	ACCESSIBLE
FOXA1	chr6	27470311	27470842	0.0818467	ACCESSIBLE
FOXA1	chr6	27860866	27861349	0.0766453	ACCESSIBLE
FOXA1	chr6	27870822	27870975	0.0941021	ACCESSIBLE
FOXA1	chr6	28048553	28049227	0.25215	ACCESSIBLE
FOXA1	chr6	28109400	28109861	0.244166	ACCESSIBLE
FOXA1	chr6	28321995	28322361	0.113159	ACCESSIBLE
FOXA1	chr6	28696513	28696715	0.153197	ACCESSIBLE
FOXA1	chr6	28720304	28720663	0.128	ACCESSIBLE
FOXA1	chr6	30034543	30035187	0.0494163	ACCESSIBLE
FOXA1	chr6	30431263	30431647	0.364841	ACCESSIBLE
FOXA1	chr6	30749855	30750268	0.337325	ACCESSIBLE
FOXA1	chr6	31494002	31494345	0.15331	ACCESSIBLE
FOXA1	chr6	31895211	31895409	0.689891	ACCESSIBLE
FOXA1	chr6	34624383	34624656	0.263908	ACCESSIBLE
FOXA1	chr6	34724842	34725295	0.190313	ACCESSIBLE
FOXA1	chr6	34992529	34993208	0.144572	ACCESSIBLE
FOXA1	chr6	35169951	35170262	0.288719	ACCESSIBLE
FOXA1	chr6	35382956	35383436	0.10705	ACCESSIBLE
FOXA1	chr6	35887174	35887296	0.186106	ACCESSIBLE
FOXA1	chr6	36410570	36410801	0.0518611	ACCESSIBLE
FOXA1	chr6	36561762	36562207	0.0312599	ACCESSIBLE
FOXA1	chr6	37172120	37172401	0.180138	ACCESSIBLE
FOXA1	chr6	41040104	41040987	0.0969104	ACCESSIBLE
FOXA1	chr6	41288265	41288652	0.156637	ACCESSIBLE
FOXA1	chr6	42185498	42185931	0.209759	ACCESSIBLE
FOXA1	chr6	42193948	42194245	0.413303	ACCESSIBLE
FOXA1	chr6	43878370	43878665	0.254928	ACCESSIBLE
FOXA1	chr6	44214658	44214940	0.0228547	ACCESSIBLE
FOXA1	chr6	44610924	44611011	0.610918	ACCESSIBLE
FOXA1	chr6	46958695	46958987	0.349868	ACCESSIBLE
FOXA1	chr6	47148401	47148749	0.0879067	ACCESSIBLE
FOXA1	chr6	47210184	47210546	0.0566897	ACCESSIBLE
FOXA1	chr6	47277608	47277933	0.0971411	ACCESSIBLE
FOXA1	chr6	47295933	47296371	0.159442	ACCESSIBLE
FOXA1	chr6	47303316	47303561	0.208724	ACCESSIBLE
FOXA1	chr6	49998579	49998828	0.337145	ACCESSIBLE
FOXA1	chr6	50902944	50903277	0.298488	ACCESSIBLE
FOXA1	chr6	52626656	52627064	0.100697	ACCESSIBLE
FOXA1	chr6	56778200	56778588	0.233075	ACCESSIBLE
FOXA1	chr6	57081090	57081161	0.226165	ACCESSIBLE
FOXA1	chr6	70506561	70507133	0.0779769	ACCESSIBLE
FOXA1	chr6	71104101	71104661	0.111514	ACCESSIBLE
FOXA1	chr6	71122699	71123263	0.104921	ACCESSIBLE
FOXA1	chr6	76562466	76562814	0.172182	ACCESSIBLE
FOXA1	chr6	79867750	79868042	0.553686	ACCESSIBLE
FOXA1	chr6	85132228	85132399	0.200307	ACCESSIBLE
FOXA1	chr6	86303563	86303863	0.111463	ACCESSIBLE
FOXA1	chr6	86388385	86388676	0.188721	ACCESSIBLE
FOXA1	chr6	87986677	87986711	0.315341	ACCESSIBLE
FOXA1	chr6	88299683	88300038	0.181873	ACCESSIBLE
FOXA1	chr6	88482430	88482626	0.320785	ACCESSIBLE
FOXA1	chr6	89673172	89673604	0.182091	ACCESSIBLE
FOXA1	chr6	90689070	90689347	0.284018	ACCESSIBLE
FOXA1	chr6	90869822	90870187	0.0843867	ACCESSIBLE
FOXA1	chr6	91168947	91169088	0.514304	ACCESSIBLE
FOXA1	chr6	91296760	91296994	0.202085	ACCESSIBLE
FOXA1	chr6	97372028	97372231	0.110124	ACCESSIBLE
FOXA1	chr6	99873220	99873888	0.0757042	ACCESSIBLE
FOXA1	chr6	100016415	100016961	0.11427	ACCESSIBLE
FOXA1	chr6	105159183	105159628	0.270805	ACCESSIBLE
FOXA1	chr6	106453918	106454143	0.532067	ACCESSIBLE
FOXA1	chr6	106996015	106996198	0.145913	ACCESSIBLE
FOXA1	chr6	107349325	107349525	0.0236984	ACCESSIBLE
FOXA1	chr6	107780606	107781042	0.143129	ACCESSIBLE
FOXA1	chr6	108633858	108634188	0.0937986	ACCESSIBLE
FOXA1	chr6	109416362	109416885	0.0543328	ACCESSIBLE
FOXA1	chr6	109504206	109504215	0.613937	ACCESSIBLE
FOXA1	chr6	109777078	109777346	0.250041	ACCESSIBLE
FOXA1	chr6	110138255	110138353	0.555914	ACCESSIBLE
FOXA1	chr6	111136692	111137071	0.0517297	ACCESSIBLE
FOXA1	chr6	111195752	111196064	0.0466392	ACCESSIBLE
FOXA1	chr6	112328629	112328957	0.493313	ACCESSIBLE
FOXA1	chr6	112364188	112364449	0.541972	ACCESSIBLE
FOXA1	chr6	112484478	112484776	0.366564	ACCESSIBLE
FOXA1	chr6	113009939	113010490	0.0877084	ACCESSIBLE
FOXA1	chr6	116381294	116381447	0.0726847	ACCESSIBLE
FOXA1	chr6	117002082	117002253	0.135536	ACCESSIBLE
FOXA1	chr6	117996434	117996678	0.264204	ACCESSIBLE
FOXA1	chr6	119030272	119030689	0.192698	ACCESSIBLE
FOXA1	chr6	119215114	119215512	0.127241	ACCESSIBLE
FOXA1	chr6	119804122	119804419	0.125041	ACCESSIBLE
FOXA1	chr6	122602087	122602458	0.248007	ACCESSIBLE
FOXA1	chr6	125420764	125421059	0.117692	ACCESSIBLE
FOXA1	chr6	125905773	125906222	0.356091	ACCESSIBLE
FOXA1	chr6	126070611	126070805	0.0867359	ACCESSIBLE
FOXA1	chr6	126164919	126165214	0.283386	ACCESSIBLE
FOXA1	chr6	126277804	126278075	0.192774	ACCESSIBLE
FOXA1	chr6	127664313	127664466	0.20656	ACCESSIBLE
FOXA1	chr6	129796765	129797111	0.310391	ACCESSIBLE
FOXA1	chr6	129981009	129981407	0.0962914	ACCESSIBLE
FOXA1	chr6	132185070	132185392	0.223747	ACCESSIBLE
FOXA1	chr6	133135310	133135688	0.0867669	ACCESSIBLE
FOXA1	chr6	134104439	134104899	0.309251	ACCESSIBLE
FOXA1	chr6	134750952	134751419	0.488678	ACCESSIBLE
FOXA1	chr6	134984892	134985137	0.687682	ACCESSIBLE
FOXA1	chr6	135375872	135376507	0.0770947	ACCESSIBLE
FOXA1	chr6	136571458	136571885	0.0738593	ACCESSIBLE
FOXA1	chr6	136610891	136611254	0.110592	ACCESSIBLE
FOXA1	chr6	137630390	137630654	0.0419442	ACCESSIBLE
FOXA1	chr6	139695698	139695883	0.0670282	ACCESSIBLE
FOXA1	chr6	139696445	139696992	0.0874089	ACCESSIBLE
FOXA1	chr6	142468172	142468604	0.116105	ACCESSIBLE
FOXA1	chr6	143770909	143771069	0.299962	ACCESSIBLE
FOXA1	chr6	143771795	143772067	0.0837945	ACCESSIBLE
FOXA1	chr6	144416650	144417156	0.0842856	ACCESSIBLE
FOXA1	chr6	146864697	146864902	0.0822472	ACCESSIBLE
FOXA1	chr6	147178772	147178976	0.248748	ACCESSIBLE
FOXA1	chr6	147611251	147611455	0.423972	ACCESSIBLE
FOXA1	chr6	149570018	149570510	0.106378	ACCESSIBLE
FOXA1	chr6	149820268	149820619	0.246773	ACCESSIBLE
FOXA1	chr6	149969724	149970065	0.0655836	ACCESSIBLE
FOXA1	chr6	150392203	150392402	0.266387	ACCESSIBLE
FOXA1	chr6	150489480	150489736	0.113502	ACCESSIBLE
FOXA1	chr6	151335368	151335739	0.581867	ACCESSIBLE
FOXA1	chr6	152622853	152622901	0.127368	ACCESSIBLE
FOXA1	chr6	154665069	154665308	0.163888	ACCESSIBLE
FOXA1	chr6	157284990	157285354	0.222067	ACCESSIBLE
FOXA1	chr6	157310073	157310226	0.136244	ACCESSIBLE
FOXA1	chr6	158761369	158761624	0.29682	ACCESSIBLE
FOXA1	chr6	158896282	158896797	0.0969683	ACCESSIBLE
FOXA1	chr6	158925870	158926168	0.383655	ACCESSIBLE
FOXA1	chr6	161412366	161412577	0.26374	ACCESSIBLE
FOXA1	chr6	161422541	161422793	0.357133	ACCESSIBLE
FOXA1	chr6	161478431	161478940	0.306926	ACCESSIBLE
FOXA1	chr6	161695018	161695261	0.13316	ACCESSIBLE
FOXA1	chr6	163148848	163149078	0.215644	ACCESSIBLE
FOXA1	chr6	166744178	166744433	0.488603	ACCESSIBLE
FOXA1	chr6	166985986	166986075	0.451782	ACCESSIBLE
FOXA1	chr6	167411117	167411434	0.406514	ACCESSIBLE
FOXA1	chr6	170200809	170200968	0.262052	ACCESSIBLE
FOXA1	chr6	170893612	170893967	0.118744	ACCESSIBLE
FOXA1	chr6	170921643	170921897	0.277858	ACCESSIBLE
FOXA1	chr6	171047483	171048033	0.220453	ACCESSIBLE
FOXA1	chr4	52855	53273	0.127956	ACCESSIBLE
FOXA1	chr4	2243815	2244045	0.0957339	ACCESSIBLE
FOXA1	chr4	8919939	8920245	0.660088	ACCESSIBLE
FOXA1	chr4	13486007	13486290	0.0598501	ACCESSIBLE
FOXA1	chr4	13546598	13546858	0.0724213	ACCESSIBLE
FOXA1	chr4	15683030	15683481	0.140574	ACCESSIBLE
FOXA1	chr4	24586091	24586424	0.150039	ACCESSIBLE
FOXA1	chr4	25162398	25162739	0.264104	ACCESSIBLE
FOXA1	chr4	25915764	25916061	0.0451157	ACCESSIBLE
FOXA1	chr4	25921346	25921602	0.181928	ACCESSIBLE
FOXA1	chr4	26321160	26321401	0.0856025	ACCESSIBLE
FOXA1	chr4	26869781	26869950	0.143039	ACCESSIBLE
FOXA1	chr4	31998327	31999043	0.0438809	ACCESSIBLE
FOXA1	chr4	37688079	37688503	0.111998	ACCESSIBLE
FOXA1	chr4	38622485	38623238	0.0982853	ACCESSIBLE
FOXA1	chr4	41937087	41937298	0.252598	ACCESSIBLE
FOXA1	chr4	44680165	44680549	0.365098	ACCESSIBLE
FOXA1	chr4	47916489	47916698	0.0834721	ACCESSIBLE
FOXA1	chr4	49561580	49562070	0.478812	ACCESSIBLE
FOXA1	chr4	53578335	53578660	0.124401	ACCESSIBLE
FOXA1	chr4	53849963	53850243	0.266027	ACCESSIBLE
FOXA1	chr4	55339197	55339669	0.132065	ACCESSIBLE
FOXA1	chr4	56624658	56624854	0.106141	ACCESSIBLE
FOXA1	chr4	56719695	56720014	0.0553545	ACCESSIBLE
FOXA1	chr4	73935426	73935884	0.224763	ACCESSIBLE
FOXA1	chr4	74439662	74439822	0.432295	ACCESSIBLE
FOXA1	chr4	74519534	74519777	0.443603	ACCESSIBLE
FOXA1	chr4	75023592	75023828	0.107813	ACCESSIBLE
FOXA1	chr4	76598619	76599076	0.0852283	ACCESSIBLE
FOXA1	chr4	76911968	76912271	0.211678	ACCESSIBLE
FOXA1	chr4	77260568	77260908	0.469246	ACCESSIBLE
FOXA1	chr4	79721044	79721643	0.192883	ACCESSIBLE
FOXA1	chr4	81064081	81064400	0.255723	ACCESSIBLE
FOXA1	chr4	81256855	81257139	0.122036	ACCESSIBLE
FOXA1	chr4	81990910	81991143	0.160889	ACCESSIBLE
FOXA1	chr4	83812186	83812544	0.0751506	ACCESSIBLE
FOXA1	chr4	83956021	83956388	0.077534	ACCESSIBLE
FOXA1	chr4	86291588	86292007	0.191873	ACCESSIBLE
FOXA1	chr4	86396098	86396426	0.210913	ACCESSIBLE
FOXA1	chr4	88029314	88029516	0.384295	ACCESSIBLE
FOXA1	chr4	89205735	89206221	0.0618095	ACCESSIBLE
FOXA1	chr4	95068990	95069542	0.148796	ACCESSIBLE
FOXA1	chr4	96284209	96284330	0.160352	ACCESSIBLE
FOXA1	chr4	99782246	99782813	0.205183	ACCESSIBLE
FOXA1	chr4	99850244	99850704	0.0763757	ACCESSIBLE
FOXA1	chr4	99916300	99916643	0.169727	ACCESSIBLE
FOXA1	chr4	100484665	100485208	0.118691	ACCESSIBLE
FOXA1	chr4	103790193	103790676	0.0554661	ACCESSIBLE
FOXA1	chr4	103818582	103819105	0.573627	ACCESSIBLE
FOXA1	chr4	106629631	106630286	0.27534	ACCESSIBLE
FOXA1	chr4	108641483	108641740	0.0572919	ACCESSIBLE
FOXA1	chr4	109434234	109434484	0.641832	ACCESSIBLE
FOXA1	chr4	110076957	110077338	0.142903	ACCESSIBLE
FOXA1	chr4	110302037	110302281	0.195922	ACCESSIBLE
FOXA1	chr4	112996565	112996784	0.348405	ACCESSIBLE
FOXA1	chr4	113021081	113021571	0.173815	ACCESSIBLE
FOXA1	chr4	119606525	119606838	0.0624871	ACCESSIBLE
FOXA1	chr4	120987992	120988582	0.0151822	ACCESSIBLE
FOXA1	chr4	127662053	127662228	0.189233	ACCESSIBLE
FOXA1	chr4	129307009	129307475	0.252426	ACCESSIBLE
FOXA1	chr4	129474260	129474635	0.168484	ACCESSIBLE
FOXA1	chr4	129556640	129557201	0.21059	ACCESSIBLE
FOXA1	chr4	141294524	141294879	0.124791	ACCESSIBLE
FOXA1	chr4	141444990	141445332	0.274948	ACCESSIBLE
FOXA1	chr4	142228449	142228747	0.128301	ACCESSIBLE
FOXA1	chr4	142253579	142254143	0.163617	ACCESSIBLE
FOXA1	chr4	144106019	144106203	0.102174	ACCESSIBLE
FOXA1	chr4	146101675	146101983	0.0507202	ACCESSIBLE
FOXA1	chr4	148538610	148538790	0.141028	ACCESSIBLE
FOXA1	chr4	152329894	152330141	0.585198	ACCESSIBLE
FOXA1	chr4	153700716	153701176	0.0654061	ACCESSIBLE
FOXA1	chr4	155471459	155471839	0.0938695	ACCESSIBLE
FOXA1	chr4	159248860	159249069	0.542768	ACCESSIBLE
FOXA1	chr4	159593101	159593721	0.0811711	ACCESSIBLE
FOXA1	chr4	164415710	164415863	0.0755817	ACCESSIBLE
FOXA1	chr4	170533500	170533846	0.0928043	ACCESSIBLE
FOXA1	chr4	170541405	170541842	0.136669	ACCESSIBLE
FOXA1	chr4	173077067	173077457	0.29526	ACCESSIBLE
FOXA1	chr4	174687381	174687754	0.234459	ACCESSIBLE
FOXA1	chr4	174968493	174968952	0.213258	ACCESSIBLE
FOXA1	chr4	177116656	177116839	0.0985248	ACCESSIBLE
FOXA1	chr4	178376801	178377077	0.170111	ACCESSIBLE
FOXA1	chr4	184183705	184183881	0.124748	ACCESSIBLE
FOXA1	chr4	186179894	186180174	0.304307	ACCESSIBLE
FOXA1	chr4	186346959	186347516	0.157002	ACCESSIBLE
FOXA1	chr4	190817353	190817506	0.484299	ACCESSIBLE
FOXA1	chrX	11359530	11360282	0.0789706	ACCESSIBLE
FOXA1	chrX	14047952	14048112	0.311141	ACCESSIBLE
FOXA1	chrX	14891149	14891641	0.139369	ACCESSIBLE
FOXA1	chrX	15568218	15568476	0.668286	ACCESSIBLE
FOXA1	chrX	15692964	15693250	0.0784545	ACCESSIBLE
FOXA1	chrX	15755984	15756404	0.0768774	ACCESSIBLE
FOXA1	chrX	16804261	16804582	0.0863911	ACCESSIBLE
FOXA1	chrX	16826223	16826441	0.367335	ACCESSIBLE
FOXA1	chrX	18371940	18372079	0.680085	ACCESSIBLE
FOXA1	chrX	18974485	18974839	0.130781	ACCESSIBLE
FOXA1	chrX	20159973	20160193	0.180419	ACCESSIBLE
FOXA1	chrX	20380540	20381381	0.0579619	ACCESSIBLE
FOXA1	chrX	24711601	24712018	0.119085	ACCESSIBLE
FOXA1	chrX	30907409	30907767	0.0967498	ACCESSIBLE
FOXA1	chrX	30992404	30992764	0.537911	ACCESSIBLE
FOXA1	chrX	31880941	31881268	0.18428	ACCESSIBLE
FOXA1	chrX	40943796	40944032	0.181269	ACCESSIBLE
FOXA1	chrX	44402145	44402425	0.1436	ACCESSIBLE
FOXA1	chrX	49687006	49687235	0.108101	ACCESSIBLE
FOXA1	chrX	57362044	57362446	0.073664	ACCESSIBLE
FOXA1	chrX	65206020	65206225	0.153173	ACCESSIBLE
FOXA1	chrX	65382009	65382460	0.119439	ACCESSIBLE
FOXA1	chrX	77359359	77359724	0.218539	ACCESSIBLE
FOXA1	chrX	100662879	100663171	0.16299	ACCESSIBLE
FOXA1	chrX	103401442	103401603	0.0750101	ACCESSIBLE
FOXA1	chrX	106871454	106871762	0.350914	ACCESSIBLE
FOXA1	chrX	106954215	106954569	0.131029	ACCESSIBLE
FOXA1	chrX	109661514	109661826	0.415162	ACCESSIBLE
FOXA1	chrX	117766185	117766207	0.396632	ACCESSIBLE
FOXA1	chrX	119378867	119379359	0.126454	ACCESSIBLE
FOXA1	chrX	119694841	119695051	0.0572606	ACCESSIBLE
FOXA1	chrX	120331473	120331698	0.132436	ACCESSIBLE
FOXA1	chrX	134478518	134478741	0.10602	ACCESSIBLE
FOXA1	chrX	138224084	138224242	0.400337	ACCESSIBLE
FOXA1	chrX	138424565	138424996	0.308882	ACCESSIBLE
FOXA1	chrX	138637406	138637626	1.01401	ACCESSIBLE
FOXA1	chrX	146993199	146993491	0.108466	ACCESSIBLE
FOXA1	chrX	149108626	149108841	0.348187	ACCESSIBLE
FOXA1	chrX	149736775	149736965	0.122775	ACCESSIBLE
FOXA1	chrX	151999248	151999540	0.0933968	ACCESSIBLE
FOXA1	chrX	154254888	154255422	0.0421616	ACCESSIBLE
FOXA1	chr17	47159	47440	0.783956	INACCESSIBLE
FOXA1	chr17	516699	516892	0.551621	INACCESSIBLE
FOXA1	chr17	1673305	1673692	0.285846	INACCESSIBLE
FOXA1	chr17	1722707	1723260	0.181299	INACCESSIBLE
FOXA1	chr17	1819423	1819784	0.528102	INACCESSIBLE
FOXA1	chr17	2055976	2056307	0.649359	INACCESSIBLE
FOXA1	chr17	2511719	2512097	0.368603	INACCESSIBLE
FOXA1	chr17	2891124	2891361	0.961471	INACCESSIBLE
FOXA1	chr17	3351155	3351308	0.549971	INACCESSIBLE
FOXA1	chr17	3733729	3733929	0.253535	INACCESSIBLE
FOXA1	chr17	3800087	3800338	0.9143	INACCESSIBLE
FOXA1	chr17	3956800	3957173	0.572867	INACCESSIBLE
FOXA1	chr17	4029562	4029715	0.774152	INACCESSIBLE
FOXA1	chr17	4663137	4663454	0.125124	INACCESSIBLE
FOXA1	chr17	4823800	4824187	0.491733	INACCESSIBLE
FOXA1	chr17	5024241	5024454	1.22554	INACCESSIBLE
FOXA1	chr17	5122923	5123107	0.593059	INACCESSIBLE
FOXA1	chr17	5135375	5135938	0.115089	INACCESSIBLE
FOXA1	chr17	5332998	5333304	0.580443	INACCESSIBLE
FOXA1	chr17	5450290	5450664	1.23685	INACCESSIBLE
FOXA1	chr17	5875342	5875629	0.375023	INACCESSIBLE
FOXA1	chr17	6501137	6501295	0.239101	INACCESSIBLE
FOXA1	chr17	7048332	7048726	0.770454	INACCESSIBLE
FOXA1	chr17	7170093	7170439	0.126611	INACCESSIBLE
FOXA1	chr17	7688952	7689243	0.711584	INACCESSIBLE
FOXA1	chr17	8506212	8506425	0.378364	INACCESSIBLE
FOXA1	chr17	8571589	8571851	0.425419	INACCESSIBLE
FOXA1	chr17	8692414	8692779	0.13834	INACCESSIBLE
FOXA1	chr17	8854450	8854758	1.04494	INACCESSIBLE
FOXA1	chr17	9054499	9054662	0.563157	INACCESSIBLE
FOXA1	chr17	9470295	9470521	0.379332	INACCESSIBLE
FOXA1	chr17	9811713	9811959	0.889078	INACCESSIBLE
FOXA1	chr17	10293696	10293849	0.439622	INACCESSIBLE
FOXA1	chr17	10321890	10322204	0.503017	INACCESSIBLE
FOXA1	chr17	13086182	13086479	0.153621	INACCESSIBLE
FOXA1	chr17	13126279	13126490	1.04139	INACCESSIBLE
FOXA1	chr17	13128734	13129205	0.697224	INACCESSIBLE
FOXA1	chr17	13225627	13225975	0.311912	INACCESSIBLE
FOXA1	chr17	13643218	13643498	1.1297	INACCESSIBLE
FOXA1	chr17	13855517	13855899	0.622536	INACCESSIBLE
FOXA1	chr17	13936480	13936873	1.05734	INACCESSIBLE
FOXA1	chr17	13949938	13950113	0.46395	INACCESSIBLE
FOXA1	chr17	14352034	14352538	0.487618	INACCESSIBLE
FOXA1	chr17	14968074	14968418	1.1898	INACCESSIBLE
FOXA1	chr17	15003248	15003549	0.393513	INACCESSIBLE
FOXA1	chr17	15192761	15193164	0.224669	INACCESSIBLE
FOXA1	chr17	15237684	15237948	0.666603	INACCESSIBLE
FOXA1	chr17	15248542	15248997	0.698077	INACCESSIBLE
FOXA1	chr17	15256290	15256505	0.565175	INACCESSIBLE
FOXA1	chr17	15428554	15428756	0.41824	INACCESSIBLE
FOXA1	chr17	15450675	15451147	0.120643	INACCESSIBLE
FOXA1	chr17	15753991	15754275	0.167099	INACCESSIBLE
FOXA1	chr17	16371652	16372215	0.0947259	INACCESSIBLE
FOXA1	chr17	16877080	16877413	0.56122	INACCESSIBLE
FOXA1	chr17	16942083	16942236	0.825577	INACCESSIBLE
FOXA1	chr17	17319861	17320255	0.11164	INACCESSIBLE
FOXA1	chr17	17623384	17623618	0.79034	INACCESSIBLE
FOXA1	chr17	18075745	18076054	0.290139	INACCESSIBLE
FOXA1	chr17	18367660	18367864	0.588158	INACCESSIBLE
FOXA1	chr17	18385018	18385310	0.426992	INACCESSIBLE
FOXA1	chr17	18793922	18794164	0.494746	INACCESSIBLE
FOXA1	chr17	19274428	19274725	0.734835	INACCESSIBLE
FOXA1	chr17	19868311	19868646	0.139329	INACCESSIBLE
FOXA1	chr17	19878914	19879067	0.783522	INACCESSIBLE
FOXA1	chr17	20031458	20031738	0.32235	INACCESSIBLE
FOXA1	chr17	20188198	20188519	0.660565	INACCESSIBLE
FOXA1	chr17	20365643	20365922	0.268242	INACCESSIBLE
FOXA1	chr17	20571619	20571966	0.264885	INACCESSIBLE
FOXA1	chr17	20607820	20608180	0.846995	INACCESSIBLE
[truncated: 15,498 more rows]
